# Supplementary material for: Effectiveness of COVID-19 vaccination in healthcare workers in Shiga Prefecture, Japan
Source: Sci Rep. 2022 Oct 21;12:17621. doi: 10.1038/s41598-022-22682-3 (PMC9586956; doi:10.1038/s41598-022-22682-3)
Supplement: Supplementary file 1 — Supplementary Information 1. [file 41598_2022_22682_MOESM1_ESM.xlsx]

## Sheet: Shiga_16_analysis
ID	Abbott-G_N	N+/-	Abbott-M_S	M+/-	Abbott-GII_S	S+/-	S>1000	Roche_N	RN+/-	Roche_S	RS+/-	Occup	Age	Age>65	Gender	BMI	Obese>30	Dose	D1	D2	Period	Q1	Q2	Q3	Q4	Q5	Q6	Q7	Q8	Q9	Q10	Q11	Q12	Q13	Q14	Q15_c	Q15_p	Q15_value	Q16	Q17	Q18	Q19	Q20	Q21	Q22	Q23	Q24	Q24_content
50021	0.15	−	0.17	−	3.9	−	L	0.074	(-)	2.39	+	N	29	L	M	22	N	1			2.5	1	1	1	1	1	1	1	1	1	1	1	1	1	1	2	2	80	3	1	1	1	1	0	2	1	0	0
160008	0.12	−	0.06	−	290.8	＋	L	0.079	(-)	237.5	+	N	54	L	F	30	O	1			8	1	1	1	1	1	1	1	1	1	1	1	1	1	1	1	1	0	1	2	1	1	1	0	1	1	0	0
10164	0.04	−	0.04	−	20.3	−	L	0.09	(-)	17.09	+	N	40	L	F	30	O	1			8.9	1	1	1	1	3	1	1	1	1	1	1	1	1	1	2	2	360	3	1	1	1	1	0	1	1	0	0
10182	0.45	−	0.09	−	68.8	＋	L	0.1	(-)	46.64	+	N	22	L	F	18.3	N	1	EP9605		8.9	1	1	1	1	1	1	1	1	1	1	1	1	1	1	1	1	0	1	1	1	1	1	0	1	1	0	0
10089	0.54	−	0.27	−	3134.8	＋	H	39.1	(+)	>250	+	N	49	L	F	22	N	1	EP9605		9	1	1	1	1	1	1	1	1	1	1	1	1	1	1	1	1	0	1	1	1	1	1	0	1	2	0	0
50066	0.05	−	0.15	−	54.9	＋	L	0.073	(-)	15.09	+	T	30	L	F	22	N	1			9.1	1	1	1	1	1	1	1	1	1	1	1	1	1	1	1	1	0	2	3	1	1	1	0	1	1	0	0
40033	0.15	−	0.39	−	17346.6	＋	H	0.071	(-)	>250	+	N	52	L	F	22	N	2			0.5	1	1	1	1	1	1	1	1	1	1	1	1	1	1	1	2	60	3	1	1	1	1	0	1	2	0	0
80033	0.55	−	0.47	−	8544.9	＋	H	0.138	(-)	5376	+	N	26	L	M	22	N	2	FK0108	FK6302	0.5	1	1	1	1	1	1	1	1	1	1	1	1	1	1	1	1	0	1	1	1	1	2	0	1	1	0	0
40035	0.16	−	0.43	−	8553.5	＋	H	0.075	(-)	>250	+	N	37	L	F	22	N	2			0.9	1	1	1	1	1	1	1	1	1	1	1	1	1	1	1	1	0	1	1	1	1	1	0	1	1	0	0
90025	0.01	−	0.63	−	4385.5	＋	H	0.084	(-)	>250	+	N	52	L	F	21	N	2	EP9605	ER9480	1.3	1	1	1	1	1	1	1	1	1	1	1	1	1	1	1	1	0	1	1	1	1	1	0	1	1	0	0
40066	0.53	−	0.97	−	1157.5	＋	H	0.075	(-)	149.3	+	T	28	L	M	21.5	N	2			1.6	1	1	1	3	1	1	1	1	1	1	1	3	1	1	1	1	0	1	1	1	1	1	0	1	1	0	0
160024	0.55	−	0.26	−	3884.8	＋	H	0.08	(-)	>250	+	N	31	L	F	23.5	N	2			1.8	1	1	1	1	1	1	1	1	1	1	1	1	1	1	1	1	0	3	1	1	1	1	0	1	1	0	0
170021	0.02	−	0.17	−	1895.9	＋	H	0.076	(-)	>250	+	N	44	L	F	18	N	2			2	1	1	1	1	1	1	1	1	1	1	1	1	1	1	1	1	0	1	1	1	1	1	0	1	1	0	0
10169	0.03	−	0.44	−	3740	＋	H	0.076	(-)	>250	+	N	24	L	F	30	O	2			2.1	1	1	1	1	3	1	1	1	1	1	1	1	1	1	1	1	0	1	1	1	1	1	0	1	1	0	0
10158	1.69	＋	0.53	−	3962.4	＋	H	0.075	(-)	>250	+	N	39	L	F	22	N	2			2.2	1	1	1	1	1	1	1	1	1	1	1	1	1	1	1	2	48	2	1	1	1	1	0	1	1	0	0
10235	0.08	−	0.1	−	475.8	＋	L	0.074	(-)	>250	+	N	30	L	M	22	N	2	EP9605	ER2659	2.2	1	1	1	1	1	1	1	1	1	1	1	1	1	1	1	1	0	1	1	1	1	1	0	2	1	0	0
60139	0.03	−	0.23	−	2707.9	＋	H	0.071	(-)	>250	+	N	48	L	F	22	N	2	EP9605	FC5947	2.2	1	1	1	1	1	1	1	1	1	1	1	1	1	1	1	1	0	1	1	1	1	1	0	1	1	0	0
40061	0.62	−	0.82	−	7428.5	＋	H	0.079	(-)	>250	+	T	46	L	M	22	N	2			2.4	1	1	1	1	1	1	1	1	1	1	1	1	1	2	2	2	400	3	1	1	1	1	0	1	1	1	Latent tuberculosis
160044	0.04	−	0.2	−	3346	＋	H	0.079	(-)	>250	+	O	34	L	F	22.8	N	2	FE8206	FF9944	2.5	1	1	1	1	1	1	1	1	1	1	1	1	1	2	1	1	0	1	1	1	1	1	0	1	1	1	Ulcerative colitis
60221	0.13	−	1.01	＋	2253.8	＋	H	0.075	(-)	>250	+	N	36	L	F	22	N	2	EP9605	FC5947	2.6	1	1	1	1	1	1	1	1	1	1	1	1	1	1	1	2	6	1	1	1	1	1	0	1	1	0	0
140014	0.04	−	0.14	−	537.5	＋	L	0.075	(-)	138.8	+	N	43	L	F	22	N	2			2.8	1	1	1	1	1	1	1	1	1	1	5	1	1	1	2	2	230	1	1	1	1	1	0	1	1	0	0
60010	0.01	−	0.13	−	4276	＋	H	0.073	(-)	>250	+	D	46	L	M	23.8	N	2	EP9605	FC5947	2.9	1	1	1	1	1	1	1	1	1	1	1	1	1	1	1	1	0	3	1	1	1	1	0	1	1	0	0
90166	0.43	−	0.62	−	4179.9	＋	H	0.072	(-)	>250	+	N	26	L	F	22	N	2			3	1	1	1	1	1	1	1	1	1	1	1	1	1	1	1	1	0	1	1	1	1	1	0	2	1	0	0
170052	0.16	−	0.83	−	3749.7	＋	H	0.255	(-)	>250	+	T	55	L	F	20	N	2	M3004229	M3004496	3.4	1	1	1	1	1	1	1	1	1	1	1	1	1	1	2	2	200	4	1	1	1	1	0	1	1	0	0
160028	0.32	−	0.13	−	2958.3	＋	H	0.081	(-)	>250	+	N	26	L	F	22	N	2			3.5	1	1	1	1	1	1	1	1	1	1	1	1	1	1	2	2	60	1	1	1	1	1	0	2	1	0	0
90151	0.01	−	0.29	−	3067.3	＋	H	0.082	(-)	>250	+	D	42	L	M	22	N	2			3.6	1	1	1	1	1	1	1	1	1	1	1	1	1	1	1	1	0	2	1	1	1	1	0	2	1	0	0
170045	0.92	−	0.23	−	1893.1	＋	H	0.074	(-)	>250	+	N	52	L	F	22	N	2			3.8	1	1	1	1	1	1	1	1	1	1	1	1	1	1	1	1	0	3	1	1	1	1	0	1	1	0	0
10137	0.04	−	0.17	−	718.5	＋	L	0.081	(-)	194.2	+	N	49	L	F	26	N	2			4	1	1	1	1	1	1	1	1	1	1	1	1	1	1	1	1	0	2	1	1	1	1	0	1	1	0	0
130075	0.02	−	0.21	−	2558.9	＋	H	0.075	(-)	>250	+	N	32	L	F	22	N	2			4	1	1	1	1	1	1	1	1	1	1	1	1	1	1	1	1	0	1	1	1	1	1	0	1	1	0	0
150048	0.39	−	0.1	−	537.6	＋	L	0.076	(-)	>250	+	N	43	L	F	22	N	2	EY0779	EW0201	4	1	1	1	1	1	1	1	1	1	1	3	1	1	1	1	2	400	1	1	1	1	1	0	1	1	0	0
150071	0.02	−	0.08	−	3746.2	＋	H	0.11	(-)	>250	+	N	53	L	F	20.2	N	2			4	1	1	1	1	1	1	1	1	1	1	1	1	1	1	1	1	0	4	1	1	1	1	0	1	1	0	0
60048	1.31	−	0.35	−	2705.7	＋	H	120.2	(+)	>250	+	N	51	L	F	30	O	2			4.2	1	1	1	1	1	1	1	1	1	1	1	1	1	1	1	1	0	1	1	1	1	1	0	2	2	0	0
100048	0.02	−	0.08	−	189.1	＋	L	0.072	(-)	139.2	+	T	40	L	M	22	N	2	EP9605	ER9480	4.2	1	1	1	1	1	1	1	1	1	1	1	1	1	1	2	2	85	1	1	1	1	1	0	2	1	0	0
60228	0.76	−	0.18	−	7214.6	＋	H	17.71	(+)	>250	+	N	53	L	F	30	O	2			4.3	1	1	1	1	1	1	1	1	1	1	1	1	1	1	1	2	400	1	1	1	1	1	0	1	1	0	0
70046	0.61	−	0.08	−	1773.6	＋	H	0.077	(-)	>250	+	N	30	L	F	22	N	2			4.5	1	1	1	1	1	1	1	1	1	1	1	1	1	1	1	1	0	1	1	1	1	1	0	1	1	0	0
80113	0.02	−	0.11	−	1020.3	＋	H	0.675	(-)	798.2	+	O	46	L	F	30	O	2	EY0572	FF4204	4.5	1	1	1	1	1	1	1	1	1	1	1	1	1	2	1	1	0	4	1	1	1	1	0	1	1	1	Hyperthyroidosis
100112	0.11	−	0.6	−	1407.4	＋	H	0.078	(-)	>250	+	N	26	L	F	22	N	2	EX3617	EY0573	4.5	1	1	1	1	1	1	1	1	1	1	1	1	1	1	1	1	0	1	1	1	1	1	0	2	1	0	0
150047	0.28	−	0.13	−	537.4	＋	L	0.08	(-)	211	+	O	55	L	F	21.2	N	2	EY0779	EW0201	4.5	1	1	1	1	1	1	1	1	1	1	1	1	1	1	1	1	0	4	1	1	1	1	0	1	1	0	0
70020	0.09	−	0.35	−	1371.9	＋	H	0.075	(-)	>250	+	N	38	L	F	22	N	2			4.6	1	1	1	1	1	1	1	1	1	1	1	1	1	1	1	1	0	1	1	1	1	1	0	1	1	0	0
70012	0.02	−	0.14	−	942.9	＋	L	0.095	(-)	>250	+	N	43	L	F	22	N	2			4.7	1	1	1	1	1	1	1	1	1	1	1	1	1	1	1	1	0	1	1	1	1	1	0	1	1	0	0
70078	0.15	−	0.61	−	1603.6	＋	H	0.073	(-)	>250	+	N	24	L	F	22	N	2			4.7	1	1	1	1	1	1	1	1	1	1	1	1	1	1	1	1	0	2	1	1	1	1	0	1	1	0	0
170014	0.06	−	0.17	−	2132	＋	H	0.081	(-)	>250	+	D	41	L	F	22	N	2			4.7	1	1	1	1	1	1	1	1	1	1	1	1	1	1	1	1	0	1	1	1	1	1	0	1	1	0	0
70054	0.04	−	0.28	−	2233.3	＋	H	0.083	(-)	>250	+	N	28	L	F	22	N	2			4.8	1	1	1	1	1	1	1	1	1	1	1	1	1	1	1	1	0	2	1	1	1	1	0	1	1	0	0
10039	0.37	−	0.11	−	1466.1	＋	H	0.081	(-)	>250	+	N	48	L	F	30	O	2	FA5829	FA5829	5	1	1	3	1	1	1	1	1	1	1	1	1	1	1	1	1	0	1	1	1	1	1	0	1	1	0	0
10047	0.07	−	0.21	−	2825.3	＋	H	0.074	(-)	>250	+	N	37	L	F	30	O	2	EP9605	ER2659	5	1	1	1	1	1	1	1	1	1	1	1	1	1	1	1	1	0	1	1	1	1	1	0	1	1	0	0
10092	0.11	−	0.27	−	1772	＋	H	0.08	(-)	>250	+	N	38	L	F	30	O	2	FA5829	FA5829	5	1	1	1	1	1	1	1	1	1	1	1	1	1	1	1	1	0	1	1	1	1	1	0	2	1	0	0
10122	0.09	−	0.19	−	877.9	＋	L	0.078	(-)	>250	+	N	36	L	M	22.1	N	2	FA5829	FA5829	5	1	1	1	1	1	1	1	1	1	1	1	1	1	1	2	2	160	1	1	1	2	1	0	1	2	0	0
10200	0.03	−	0.23	−	1893.5	＋	H	0.08	(-)	>250	+	N	24	L	F	22	N	2			5	1	1	1	1	1	1	1	1	1	1	1	1	1	1	1	1	0	2	1	1	1	1	0	1	1	0	0
100039	0.65	−	0.33	−	2072.9	＋	H	0.076	(-)	>250	+	T	27	L	M	20.5	N	2			5	1	1	1	1	1	1	1	1	1	1	1	1	1	1	1	1	0	1	1	1	1	1	0	1	1	0	0
100066	0.06	−	0.51	−	675.9	＋	L	0.073	(-)	>250	+	T	40	L	F	22	N	2			5	1	1	1	1	1	1	1	1	1	1	1	1	1	1	1	1	0	1	1	1	1	1	0	1	1	0	0
130074	0.12	−	0.16	−	1000	＋	H	0.079	(-)	>250	+	N	50	L	F	22	N	2			5	1	1	1	1	1	1	1	1	1	1	1	1	1	1	1	1	0	1	1	1	1	1	0	1	1	0	0
50070	0.02	−	0.06	−	880	＋	L	0.07	(-)	>250	+	T	56	L	F	22	N	2	FA5829	FC3661	5.2	1	1	3	1	1	1	1	1	1	1	1	1	1	2	1	1	0	2	1	1	3	1	0	1	2	1	Syncope
50076	0.12	−	0.1	−	1292.9	＋	H	0.091	(-)	>250	+	O	49	L	F	16.7	N	2	FA5829	FC3661	5.2	1	1	1	1	1	1	1	1	1	1	1	1	1	1	1	1	0	2	1	1	1	1	0	1	1	0	0
50078	0.06	−	0.1	−	555.8	＋	L	0.076	(-)	248.4	+	O	45	L	F	18	N	2	FA5829	FC3661	5.2	1	1	1	1	1	1	1	1	1	1	1	1	1	1	1	1	0	1	1	1	1	1	0	1	1	0	0
80112	0.24	−	0.4	−	437.5	＋	L	0.087	(-)	433.5	+	N	40	L	F	22	N	2	ER7449	EY2173	5.2	1	1	1	1	1	1	1	1	1	1	1	1	1	1	1	1	0	3	1	1	1	1	0	1	1	0	0
180040	0.14	−	0.24	−	2098.4	＋	H	0.077	(-)	>250	+	N	31	L	F	22	N	2			5.2	1	1	1	1	1	1	1	1	1	1	1	1	1	1	1	1	0	1	1	1	1	1	0	2	1	0	0
50056	0.61	−	0.12	−	769.7	＋	L	0.074	(-)	>250	+	D	27	L	F	22	N	2	FA5829	FC3661	5.5	1	1	1	1	1	1	1	1	1	1	1	1	1	1	1	1	0	3	1	1	1	1	0	1	1	0	0
50071	0.88	−	0.29	−	743.1	＋	L	0.069	(-)	>250	+	N	22	L	F	19	N	2	FA5829	FC3661	5.5	1	1	1	1	1	1	1	1	1	1	1	1	1	1	1	1	0	1	1	1	1	1	0	1	1	0	0
80111	0.31	−	0.34	−	1758.2	＋	H	0.08	(-)	496.7	+	T	63	L	F	21.4	N	2	ER7449	ER7449	5.5	1	1	1	1	1	1	1	1	1	1	1	1	1	1	1	1	0	3	1	1	1	1	0	1	1	0	0
80172	0.02	−	1.21	＋	1164	＋	H	0.079	(-)	1024	+	T	28	L	F	19	N	2	EY2173	EY2173	5.5	1	1	1	1	1	1	1	1	1	1	1	1	1	1	1	1	0	1	1	1	1	1	0	1	1	0	0
80175	0.02	−	0.11	−	1083.4	＋	H	0.088	(-)	553.5	+	O	47	L	F	30	O	2	EY2173	EY2173	5.5	1	1	1	1	1	1	1	1	1	1	1	1	1	1	1	1	0	1	1	1	1	1	0	1	1	0	0
10163	0.16	−	0.05	−	1604.3	＋	H	0.076	(-)	>250	+	N	51	L	F	17.2	N	2	EP9605	FA5829	5.8	1	1	1	1	1	1	1	1	1	1	1	1	1	1	1	1	0	3	1	1	1	2	0	1	1	0	0
10194	0.04	−	0.07	−	1019.1	＋	H	0.076	(-)	>250	+	N	54	L	F	22	N	2	EP9605	FA5829	5.8	1	1	1	1	1	1	1	1	1	1	1	1	1	2	1	1	0	1	1	1	1	1	0	1	1	1	Basedow disease
80071	0.02	−	0.08	−	373.4	＋	L	0.074	(-)	336.3	+	N	48	L	M	30	O	2			5.8	1	1	1	1	1	1	1	1	1	1	3	1	1	1	1	2	100	1	1	1	1	1	0	1	1	0	0
80073	0.15	−	0.09	−	805	＋	L	0.074	(-)	796	+	N	37	L	M	30	O	2			5.8	1	1	1	1	1	3	1	1	1	1	1	1	1	1	2	2	230	2	1	1	1	1	0	1	1	0	0
180033	0.35	−	0.11	−	1195.6	＋	H	0.077	(-)	>250	+	N	32	L	F	20	N	2	EW4811	EY4834	5.8	1	1	1	1	1	1	1	1	1	1	1	1	1	1	1	1	0	1	1	1	1	1	0	1	1	0	0
90156	0.18	−	0.12	−	759.2	＋	L	0.079	(-)	>250	+	N	30	L	F	22	N	2	EY2173	EY4834	5.9	1	1	1	1	1	1	1	1	1	1	1	1	1	1	1	1	0	1	1	1	1	1	0	1	1	0	0
110044	0.06	−	0.67	−	531.5	＋	L	0.085	(-)	>250	+	T	35	L	M	20.2	N	2	EY0779	EY0779	5.9	1	1	1	1	1	1	1	1	1	1	1	1	1	1	1	1	0	1	1	1	1	1	0	2	1	0	0
10063	0.26	−	0.09	−	699.3	＋	L	0.075	(-)	>250	+	N	31	L	F	20	N	2	EP9605	FA5829	6	1	1	1	1	1	1	1	1	1	1	1	1	1	1	1	1	0	2	1	1	1	1	0	2	1	0	0
10212	1.36	−	0.38	−	6363.8	＋	H	28.93	(+)	>250	+	D	30	L	M	22	N	2	EP9605	FA5829	6	1	1	1	1	1	1	1	1	1	1	1	1	1	1	1	1	0	3	1	1	1	1	0	2	1	0	0
180029	0.1	−	0.13	−	677.3	＋	L	0.083	(-)	>250	+	N	26	L	F	18.5	N	2	EW4811	EY4834	6	1	1	3	1	1	1	1	1	1	1	1	1	1	1	1	1	0	1	1	1	1	1	0	1	1	0	0
80129	0.01	−	0.33	−	2084.6	＋	H	0.072	(-)	1052	+	O	54	L	F	25.5	N	2	M3003190	M3004496	6.1	1	1	1	1	1	1	1	1	1	1	1	1	1	1	1	1	0	1	1	1	1	1	0	1	1	0	0
80130	0.04	−	0.11	−	1464.3	＋	H	0.075	(-)	1074	+	T	58	L	M	22.2	N	2	M3003658	M3004667	6.1	1	1	3	1	1	1	1	1	1	1	1	1	1	1	1	1	0	3	1	1	1	1	0	1	1	0	0
130007	0.05	−	0.03	−	248.7	＋	L	0.095	(-)	166	+	D	57	L	M	30	O	2	ER7449	ER7449	6.1	1	1	1	1	1	1	1	1	1	1	1	1	1	2	1	1	0	1	1	1	1	1	0	1	1	1	Gout, Hyperlipidemia
70038	0.05	−	0.58	−	132.1	＋	L	0.074	(-)	119.5	+	N	46	L	M	23	N	2			6.2	1	3	1	1	1	1	1	1	1	1	1	1	1	1	1	2	400	4	1	1	1	1	0	2	1	0	0
150009	0.16	−	0.12	−	638.8	＋	L	0.073	(-)	>250	+	N	41	L	F	22	N	2	EW4811	EX3617	6.4	1	1	1	1	1	1	1	1	1	1	1	1	1	1	1	1	0	4	1	1	1	1	0	1	1	0	0
150031	0.28	−	0.11	−	883.4	＋	L	0.075	(-)	>250	+	N	24	L	F	20.8	N	2	EW4811	EX3617	6.4	1	1	1	1	1	1	1	1	1	1	1	1	1	1	1	1	0	1	1	1	1	1	0	1	1	0	0
150040	0.23	−	0.07	−	1006.9	＋	H	0.075	(-)	>250	+	N	51	L	F	22	N	2	EW4811	EX3617	6.4	1	1	3	1	1	1	1	1	1	1	1	1	1	1	1	1	0	1	1	1	1	1	0	1	1	0	0
150044	0.02	−	0.4	−	482.7	＋	L	0.075	(-)	>250	+	N	54	L	F	30	O	2	EW4811	EX3617	6.4	1	1	3	1	1	1	1	1	1	1	1	1	1	2	1	1	0	3	1	1	1	1	0	1	1	1	Hyperlipidemia
150046	0.19	−	0.06	−	316.8	＋	L	0.089	(-)	202.8	+	O	51	L	F	30	O	2	EW4811	EX3617	6.4	1	1	1	1	1	1	1	1	1	1	1	1	1	1	1	1	0	4	1	1	1	1	0	1	1	0	0
150064	0.02	−	0.09	−	1036.7	＋	H	0.079	(-)	>250	+	N	49	L	F	20.8	N	2	EW4811	EX3617	6.4	1	1	1	1	1	1	1	2	1	1	1	1	1	1	1	1	0	2	1	1	1	1	0	1	1	0	0
150067	0.06	−	0.09	−	742.2	＋	L	0.084	(-)	>250	+	D	36	L	M	22	N	2	EW4811	EX3617	6.4	1	1	1	1	1	1	1	1	1	1	1	1	1	1	1	1	0	1	1	1	1	1	0	1	1	0	0
50052	0.1	−	0.18	−	1295	＋	H	0.076	(-)	>250	+	D	32	L	M	22	N	2	EW4811	EY5420	6.5	1	1	2	1	1	1	1	1	1	1	1	1	1	1	2	2	120	1	1	1	1	1	0	1	1	0	0
50057	0.16	−	0.1	−	1242.2	＋	H	0.077	(-)	>250	+	D	29	L	F	20	N	2	EW4811	EY5420	6.5	1	1	1	1	1	1	1	1	1	1	1	1	1	1	1	1	0	4	1	1	1	1	0	1	1	0	0
60224	2.7	＋	0.44	−	3465.8	＋	H	45.75	(+)	>250	+	N	42	L	F	30.9	O	2	EW4811	EY5420	6.5	1	1	1	1	1	1	1	1	1	1	1	1	1	1	1	2	200	4	1	1	1	1	0	1	1	0	0
80084	0.06	−	0.32	−	295.8	＋	L	0.074	(-)	322.1	+	O	47	L	F	30	O	2	ER7449	EY2173	6.5	1	1	1	1	1	1	1	1	1	1	1	1	1	2	1	1	0	4	1	1	1	1	0	1	1	1	Endometoriosis
80127	0.02	−	0.3	−	2561.3	＋	H	0.077	(-)	1585	+	T	26	L	F	20.5	N	2	M3003658	M3004667	6.5	1	1	1	1	1	1	1	1	1	1	1	1	1	2	1	1	0	1	1	1	1	1	0	1	1	1	Atopic dermatitis, Endometriosis
80128	0.08	−	0.4	−	1626.1	＋	H	0.078	(-)	1187	+	T	30	L	F	22	N	2	M3003658	M3004667	6.5	1	1	1	1	1	1	1	1	1	1	1	1	1	1	1	1	0	1	1	1	1	1	0	1	1	0	0
150008	0.42	−	0.82	−	1868.2	＋	H	0.077	(-)	>250	+	N	24	L	F	20	N	2	EW4811	EX3617	6.5	1	1	1	1	1	1	1	1	1	1	1	1	1	1	1	1	0	2	1	1	1	1	0	2	1	0	0
150019	0.24	−	0.04	−	921.8	＋	L	0.121	(-)	>250	+	N	54	L	F	22	N	2	EW4811	EX3617	6.5	1	1	1	1	1	1	1	1	1	1	1	1	1	1	1	1	0	3	1	1	1	1	0	1	2	0	0
150060	0.01	−	0.11	−	597	＋	L	0.078	(-)	>250	+	N	41	L	F	22	N	2	EW4811	EX3617	6.5	1	1	1	1	1	1	1	1	1	1	1	1	1	1	2	2	200	1	1	1	1	1	0	1	2	0	0
180032	0.02	−	3.5	＋	595.2	＋	L	0.079	(-)	>250	+	N	47	L	F	30	O	2	EW4811	EY4834	6.5	1	1	3	1	1	1	1	3	1	1	1	1	1	1	1	2	300	2	1	1	1	1	0	1	1	0	0
60055	0.85	−	3.69	＋	12060.8	＋	H	22.02	(+)	>250	+	N	47	L	F	18	N	2	EW4811	EY5420	6.6	1	1	1	1	1	1	1	1	1	1	1	1	1	1	1	1	0	1	1	1	1	1	0	1	1	0	0
60060	1.27	−	0.38	−	5593.6	＋	H	79.9	(+)	>250	+	N	42	L	F	22	N	2	ER2659	EY5420	6.6	1	1	1	1	1	1	1	1	1	1	1	1	1	1	1	2	200	1	1	1	1	1	0	1	1	0	0
60063	0.07	−	0.12	−	525.9	＋	L	1.11	(+)	>250	+	N	45	L	F	22	N	2	EW4811	EY5420	6.6	1	1	1	1	1	1	1	1	1	1	1	1	5	1	1	2	150	3	1	1	1	1	0	1	1	0	0
60066	0.08	−	0.85	−	1298.6	＋	H	2.08	(+)	>250	+	N	33	L	F	22	N	2	EW4811	EY5420	6.6	1	1	1	1	1	1	1	1	1	1	1	1	1	1	1	1	0	1	1	1	1	1	0	1	1	0	0
60107	0.12	−	0.46	−	342.2	＋	L	0.076	(-)	>250	+	N	27	L	F	22	N	2	EW4811	EY5420	6.6	1	1	1	1	1	1	1	1	1	1	1	1	1	1	1	1	0	2	1	1	1	1	0	2	1	0	0
60191	0.42	−	0.94	−	985	＋	L	19.47	(+)	>250	+	N	53	L	F	22	N	2	EW4811	EY5420	6.6	1	1	1	1	1	1	1	1	1	1	1	1	1	2	1	1	0	1	1	1	1	1	0	1	1	1	Hyperthyroidism
80048	0.15	−	0.53	−	765.7	＋	L	0.084	(-)	486.3	+	D	38	L	M	30	O	2	ER2659	ER7449	6.6	1	1	1	1	1	1	1	1	1	1	1	1	1	1	1	1	0	3	1	1	1	1	0	1	1	0	0
80117	0.01	−	0.42	−	2491.3	＋	H	0.078	(-)	2417	+	O	32	L	M	20.8	N	2	M3002617	M3003658	6.6	1	1	1	1	1	1	1	1	1	1	1	1	1	1	1	1	0	4	1	1	1	1	0	1	1	0	0
80118	0.07	−	0.73	−	2834.3	＋	H	0.078	(-)	1647	+	O	54	L	F	22.3	N	2	M3002617	M3003658	6.6	1	1	1	1	1	1	1	1	1	1	1	1	1	1	1	1	0	3	1	1	1	1	0	1	1	0	0
120018	0.02	−	0.16	−	176	＋	L	0.079	(-)	110.9	+	N	48	L	F	22.2	N	2	ER7449	EY2173	6.6	1	1	3	1	1	1	1	1	1	1	1	1	1	1	2	2	600	4	1	1	1	1	0	2	2	0	0
50075	0.03	−	0.08	−	818	＋	L	0.072	(-)	>250	+	O	29	L	F	20.9	N	2			6.7	1	1	1	1	1	1	1	1	1	1	1	1	1	1	1	1	0	1	1	1	1	1	0	1	1	0	0
80077	0.02	−	0.23	−	911	＋	L	0.077	(-)	639.5	+	N	26	L	F	22	N	2	ER2659	ER7449	6.7	1	1	1	1	1	1	1	1	1	1	1	1	1	1	1	1	0	2	1	1	1	1	0	1	2	0	0
80078	0.06	−	0.14	−	926	＋	L	0.077	(-)	751.4	+	N	25	L	F	22	N	2	ER2659	ER7449	6.7	1	1	1	1	1	1	1	1	1	1	1	1	1	1	1	1	0	1	1	1	1	1	0	1	1	0	0
80079	0.25	−	0.27	−	820.6	＋	L	0.084	(-)	643.1	+	N	23	L	F	22	N	2	ER2659	ER7449	6.7	1	1	1	1	1	1	1	1	1	1	1	1	1	1	1	1	0	2	1	1	1	1	0	1	1	0	0
80081	0.15	−	0.04	−	609.5	＋	L	0.081	(-)	454.6	+	N	24	L	F	18	N	2	ER2659	ER7449	6.7	1	1	1	1	1	1	1	1	1	1	1	1	1	1	1	1	0	2	1	1	1	1	0	1	1	0	0
80085	0.04	−	0.15	−	159.5	＋	L	0.077	(-)	120.5	+	O	53	L	F	16	N	2	ER2659	ER7449	6.7	1	1	1	1	1	1	1	1	1	1	1	1	1	1	1	1	0	4	1	1	1	1	0	1	1	0	0
150013	0.45	−	0.13	−	932.1	＋	L	0.077	(-)	>250	+	N	23	L	F	22	N	2	EW4811	EX3617	6.7	1	1	1	1	1	1	1	1	1	1	1	1	1	1	1	1	0	1	1	1	1	1	0	2	1	0	0
80055	0.22	−	0.05	−	1149	＋	H	0.078	(-)	1219	+	D	44	L	M	30	O	2	ER2659	ER7449	6.8	1	1	1	1	1	1	1	1	1	3	1	1	1	1	1	1	0	1	1	1	1	1	0	1	1	0	0
120025	0.04	−	0.13	−	1342.3	＋	H	0.074	(-)	>250	+	N	39	L	F	22	N	2	ER7449	EY2173	6.8	1	1	1	1	1	1	1	1	1	1	1	1	1	1	1	1	0	1	1	1	1	1	0	2	2	0	0
120026	0.01	−	0.05	−	568.1	＋	L	0.08	(-)	>250	+	N	35	L	F	22	N	2	ER7449	EY2173	6.8	1	1	1	1	1	1	1	1	1	1	1	1	1	1	1	1	0	1	1	1	1	1	0	2	2	0	0
120045	0.03	−	0.12	−	2421.5	＋	H	0.074	(-)	>250	+	N	26	L	M	24.9	N	2	ER7449	EY2173	6.8	1	1	1	1	1	1	1	1	1	1	1	1	1	1	1	1	0	1	1	1	1	2	0	2	2	0	0
120046	0.56	−	0.25	−	7308.3	＋	H	0.416	(-)	>250	+	N	35	L	F	25	N	2	ER7449	EY2173	6.8	1	1	1	1	1	1	1	1	1	1	1	1	1	2	1	2	50	3	1	1	1	1	0	1	1	1	Basedow
120047	0.33	−	0.05	−	485.5	＋	L	0.074	(-)	>250	+	T	37	L	M	23.6	N	2	ER7449	EY2173	6.8	1	1	1	1	1	1	1	1	1	1	1	1	1	2	1	1	0	3	1	1	1	1	0	2	1	1	Hypothyroidism
120051	0.41	−	0.22	−	1196.3	＋	H	0.078	(-)	>250	+	T	25	L	F	19.3	N	2	ER7449	EY2173	6.8	1	1	1	1	1	1	1	1	1	1	1	1	1	1	1	1	0	1	1	1	1	1	0	1	1	0	0
130035	0.06	−	1.13	＋	1095.8	＋	H	0.075	(-)	>250	+	T	44	L	M	30	O	2	ER7449	EX3617	6.8	1	1	1	1	1	1	1	1	1	1	1	1	1	1	1	2	50	1	1	1	1	1	0	1	1	0	0
180039	0.03	−	0.18	−	304.3	＋	L	0.073	(-)	140.6	+	N	41	L	F	30	O	2			6.8	1	3	1	1	1	1	1	1	1	11	1	1	1	3	1	2	80	2	1	1	1	1	0	1	1	1	Depression
80052	0.35	−	0.07	−	657.1	＋	L	0.076	(-)	490.8	+	D	30	L	F	22	N	2	ER2659	ER7449	6.9	1	1	1	1	1	1	1	1	1	1	1	1	1	1	1	1	0	1	1	1	1	1	0	1	1	0	0
80076	0.36	−	0.11	−	979.9	＋	L	0.075	(-)	642.3	+	N	25	L	F	22	N	2	ER2659	ER7449	6.9	1	1	1	1	1	1	1	1	1	1	1	1	1	1	1	1	0	2	1	1	1	1	0	1	1	0	0
80200	3.89	＋	0.69	−	920.8	＋	L	0.074	(-)	782.2	+	N	24	L	F	18	N	2	ER2659	ER7449	6.9	1	1	1	1	1	1	1	1	1	1	1	1	1	1	1	1	0	3	1	1	1	1	0	1	1	0	0
110008	0.6	−	0.05	−	823.8	＋	L	0.075	(-)	>250	+	D	41	L	M	22	N	2	ER7449	EY2173	6.9	1	1	1	1	1	1	1	1	1	1	1	1	1	1	1	1	0	1	1	1	1	1	0	1	1	0	0
110012	0.13	−	1	＋	915.9	＋	L	0.071	(-)	>250	+	N	40	L	F	25.5	N	2	ER7449	EY2173	6.9	1	1	1	1	1	1	1	1	1	1	1	1	1	1	1	1	0	2	1	1	1	1	0	2	1	0	0
110018	0.01	−	0.07	−	249.5	＋	L	0.171	(-)	115.5	+	T	51	L	M	6.9	N	2	ER7449	EY2173	6.9	1	1	1	1	1	1	1	1	1	1	1	1	1	1	2	2	115	1	1	1	1	1	0	1	1	0	0
110022	0.25	−	0.22	−	1744.6	＋	H	0.069	(-)	>250	+	N	26	L	F	26	N	2	ER7449	EY2173	6.9	1	1	1	1	1	1	1	1	1	1	1	1	1	1	1	1	0	1	1	1	1	1	0	2	1	0	0
110027	0.2	−	0.25	−	1048	＋	H	0.078	(-)	>250	+	N	29	L	F	20.5	N	2	ER7449	EY2173	6.9	1	1	1	1	1	1	1	1	1	1	1	1	1	3	1	1	0	2	1	1	1	1	0	1	1	1	Ulcerative coliti
110033	0.9	−	0.07	−	311.8	＋	L	0.076	(-)	144.7	+	N	40	L	F	22	N	2	ER7449	EY2173	6.9	1	1	1	1	1	1	1	1	1	1	1	1	1	1	1	2	100	2	1	1	1	1	0	1	1	0	0
110034	0.02	−	0.2	−	1343.8	＋	H	0.073	(-)	>250	+	T	28	L	M	22	N	2	ER7449	EY2173	6.9	1	1	1	1	1	1	1	1	1	1	1	1	1	1	1	1	0	3	1	1	1	1	0	2	1	0	0
110035	0.07	−	0.13	−	553.3	＋	L	0.075	(-)	>250	+	T	27	L	F	22	N	2	ER7449	EY2173	6.9	1	1	1	1	1	1	1	1	1	1	1	1	1	1	1	1	0	1	1	1	1	1	0	1	1	0	0
120015	0.02	−	0.38	−	1685.6	＋	H	0.076	(-)	>250	+	N	32	L	F	19.8	N	2	ER7449	EY2173	6.9	1	1	1	1	1	1	1	1	1	1	1	1	1	1	1	1	0	1	1	1	1	1	0	1	1	0	0
120029	0.01	−	0.13	−	1757.5	＋	H	0.075	(-)	>250	+	N	27	L	F	18	N	2	ER7449	EY2173	6.9	1	1	1	1	1	1	1	1	1	1	1	1	1	1	1	1	0	1	1	1	1	1	0	1	1	0	0
120036	2.42	＋	0.15	−	1694.5	＋	H	0.078	(-)	>250	+	N	25	L	F	18.6	N	2	ER7449	EY2173	6.9	1	1	1	1	1	1	1	1	1	1	1	1	1	1	1	1	0	2	1	1	1	1	0	1	2	0	0
120044	0.01	−	0.07	−	363.3	＋	L	0.079	(-)	234	+	N	62	L	F	19.6	N	2	ER7449	EY2173	6.9	1	1	1	1	1	1	1	1	1	1	1	1	1	1	1	1	0	1	1	1	1	1	0	1	1	0	0
120048	0.01	−	0.05	−	707.6	＋	L	0.076	(-)	>250	+	N	59	L	F	22	N	2	ER7449	EY2173	6.9	1	1	3	1	1	1	1	1	1	1	1	1	1	1	2	2	800	1	1	1	1	1	0	1	1	0	0
130015	0.21	−	0.17	−	1053.1	＋	H	0.202	(-)	>250	+	T	47	L	F	20.5	N	2	ER7449	EX3617	6.9	1	1	1	1	1	1	1	1	1	1	1	1	1	2	1	1	0	1	1	1	1	1	0	1	1	1	Anemia
130017	0.04	−	0.08	−	841.3	＋	L	0.079	(-)	>250	+	T	53	L	F	22	N	2	ER7449	EX3617	6.9	1	1	1	1	1	1	1	1	1	1	1	1	1	1	1	1	0	3	1	1	1	1	0	1	1	0	0
130018	0.16	−	0.04	−	297.2	＋	L	0.077	(-)	155.9	+	T	53	L	M	22	N	2	ER7449	EX3617	6.9	1	1	1	1	1	1	1	1	1	1	1	1	1	1	1	2	300	2	1	1	1	1	0	1	1	0	0
130042	0.02	−	0.09	−	106.5	＋	L	0.078	(-)	79.31	+	T	49	L	M	22	N	2	ER7449	EX3617	6.9	1	1	1	1	1	1	1	1	1	1	1	1	1	1	1	1	0	1	1	1	1	1	0	1	1	0	0
130046	0.59	−	0.07	−	693.2	＋	L	0.074	(-)	>250	+	N	53	L	F	22	N	2	ER7449	EX3617	6.9	1	1	1	1	1	1	1	1	1	1	1	1	1	1	1	1	0	2	1	1	1	1	0	1	1	0	0
130049	0.41	−	0.21	−	1289	＋	H	0.096	(-)	>250	+	N	50	L	F	30	O	2	ER7449	EX3617	6.9	1	1	1	1	1	1	1	1	1	1	1	1	1	1	1	1	0	1	1	1	1	1	0	1	1	0	0
130050	0.12	−	1.19	＋	1261.5	＋	H	0.075	(-)	>250	+	N	36	L	F	30	O	2	ER7449	EX3617	6.9	1	1	1	1	1	1	1	1	1	1	1	1	1	1	1	1	0	3	1	1	1	1	0	1	1	0	0
130052	0.02	−	0.06	−	774.7	＋	L	0.078	(-)	>250	+	N	45	L	F	20.6	N	2	ER7449	EX3617	6.9	1	1	1	1	1	1	1	1	1	1	1	1	1	1	1	1	0	1	1	1	1	1	0	1	1	0	0
130065	0.04	−	0.36	−	325.1	＋	L	0.075	(-)	242.8	+	N	23	L	F	22	N	2	ER7449	EX3617	6.9	1	1	1	1	1	1	1	1	1	1	1	1	1	1	1	1	0	1	1	1	1	1	0	1	1	0	0
130067	0.23	−	0.05	−	1189.8	＋	H	0.073	(-)	>250	+	N	40	L	F	30	O	2	ER7449	EX3617	6.9	1	1	1	1	1	1	1	1	1	1	1	1	1	1	1	1	0	1	1	1	1	1	0	1	1	0	0
130068	0.41	−	0.31	−	949.7	＋	L	0.078	(-)	>250	+	N	21	L	F	22	N	2	ER7449	EX3617	6.9	1	1	1	1	1	1	1	1	1	1	1	1	1	1	1	1	0	1	1	1	1	1	0	1	1	0	0
130071	1.62	＋	0.14	−	641.1	＋	L	0.079	(-)	>250	+	N	26	L	F	22	N	2	ER7449	EX3617	6.9	1	1	1	1	1	1	1	1	1	1	1	1	1	1	1	1	0	1	1	1	1	1	0	1	1	0	0
150015	0.02	−	0.06	−	221.7	＋	L	0.099	(-)	157.4	+	N	35	L	M	36	O	2	ER2659	ER7449	6.9	1	1	3	1	1	3	1	1	1	1	1	1	1	1	1	1	0	1	1	1	1	1	0	2	1	0	0
10057	0.83	−	0.1	−	1032.1	＋	H	0.08	(-)	>250	+	N	33	L	F	22	N	2	ER2659	ER7449	7	1	1	1	1	1	1	1	1	1	1	1	1	1	1	1	1	0	1	1	1	1	1	0	2	1	0	0
10069	0.12	−	0.22	−	765	＋	L	0.077	(-)	>250	+	N	25	L	F	22	N	2	ER2659	ER7449	7	1	1	1	1	1	1	1	1	1	1	1	1	1	1	1	1	0	1	1	1	1	1	0	2	1	0	0
10201	0.16	−	0.1	−	261.6	＋	L	0.073	(-)	>250	+	N	25	L	F	22	N	2	ER2659	ER7449	7	1	1	1	1	1	1	1	1	1	1	1	1	1	1	1	1	0	1	1	1	1	1	0	1	1	0	0
70004	0.09	−	0.11	−	621.2	＋	L	0.072	(-)	>250	+	N	28	L	F	22	N	2	ER9480	ER7449	7	1	1	1	1	1	1	1	1	1	1	1	1	1	1	1	1	0	1	1	1	1	1	0	2	1	0	0
70089	0.03	−	0.35	−	677.6	＋	L	0.083	(-)	>250	+	N	21	L	F	22	N	2	ER9480	ER7449	7	1	1	1	1	1	1	1	1	1	1	1	1	1	1	1	1	0	2	1	1	1	1	0	1	1	0	0
80010	0.55	−	0.13	−	426.8	＋	L	0.083	(-)	197.4	+	D	28	L	M	24	N	2	ER2659	ER7449	7	1	1	1	1	1	1	1	1	1	1	1	1	1	1	1	1	0	2	1	1	1	1	0	1	1	0	0
80083	0.02	−	0.06	−	394.5	＋	L	0.076	(-)	426.5	+	O	41	L	F	22	N	2	ER2659	ER7449	7	1	1	1	1	1	1	1	1	1	1	1	1	1	1	1	1	0	3	1	1	1	1	0	1	1	0	0
80089	0.32	−	0.25	−	2690.9	＋	H	0.076	(-)	418.8	+	D	28	L	M	19	N	2	ER2659	ER7449	7	1	1	1	1	1	1	1	1	1	1	1	1	1	1	1	1	0	2	1	1	1	1	0	2	1	0	0
80116	0.05	−	0.2	−	1466.1	＋	H	0.077	(-)	1199	+	O	29	L	F	18.4	N	2	M3002540	M3003190	7	1	1	1	1	1	1	1	1	1	1	1	1	1	1	1	1	0	2	1	1	1	1	0	1	1	0	0
90038	0.03	−	0.05	−	223	＋	L	0.076	(-)	130.5	+	O	61	L	M	24.4	N	2	EP9605	ER9480	7	1	1	1	1	1	1	1	1	1	1	1	1	1	1	1	1	0	1	1	1	1	1	0	1	1	0	0
90039	0.02	−	0.04	−	200.2	＋	L	0.087	(-)	66.81	+	O	60	L	F	22	N	2	EP9605	ER9480	7	1	1	1	1	1	1	1	1	1	1	1	1	1	1	1	1	0	4	1	1	1	1	0	1	1	0	0
90108	0.03	−	0.04	−	870.6	＋	L	0.108	(-)	>250	+	D	58	L	M	23.9	N	2	EP9605	EP9605	7	1	1	1	1	1	1	1	1	1	1	1	1	1	1	1	1	0	3	1	1	1	1	0	1	1	0	0
110003	0.88	−	0.1	−	1215.2	＋	H	0.069	(-)	>250	+	N	40	L	F	30	O	2	ER7449	EY2173	7	1	1	1	1	1	1	1	1	1	1	1	1	1	2	1	1	0	1	1	1	1	1	0	2	1	1	HCV hepatitis, treated
110006	0.26	−	0.16	−	1979.7	＋	H	0.076	(-)	>250	+	T	38	L	F	18.9	N	2	ER7449	EY2173	7	1	1	1	1	1	1	1	1	1	1	1	1	1	1	1	1	0	2	1	1	1	1	0	1	1	0	0
110009	0.16	−	0.3	−	228.2	＋	L	0.072	(-)	138.5	+	D	38	L	M	19.9	N	2	ER7449	ER7449	7	1	1	1	1	4	1	1	1	1	1	1	1	1	1	1	1	0	3	1	1	1	1	0	1	1	0	0
110010	0.13	−	0.08	−	651.5	＋	L	0.076	(-)	91.49	+	D	57	L	M	22	N	2	ER7449	EY2173	7	1	1	1	1	1	1	1	1	1	1	1	1	1	1	1	1	0	2	1	1	1	1	0	1	1	0	0
110013	0.03	−	0.05	−	535.8	＋	L	0.071	(-)	>250	+	D	41	L	F	22	N	2	ER7449	EY2173	7	1	1	1	1	1	1	1	1	1	1	1	1	1	1	1	1	0	2	1	1	1	1	0	1	1	0	0
110016	0.32	−	0.05	−	333	＋	L	0.07	(-)	229.9	+	T	35	L	M	24.9	N	2	ER7449	EY2173	7	1	1	1	1	1	1	1	1	1	1	1	1	1	1	1	1	0	1	1	1	1	1	0	1	1	0	0
110021	0.02	−	0.53	−	750.9	＋	L	0.073	(-)	>250	+	N	43	L	F	22	N	2	ER7449	EY2173	7	1	1	1	1	1	1	1	1	1	1	1	1	1	1	2	2	286	1	1	1	1	1	0	2	1	0	0
110030	0.07	−	1.53	＋	837.9	＋	L	0.069	(-)	>250	+	D	48	L	M	22	N	2	ER7449	EY2173	7	1	1	1	1	1	1	1	1	1	1	1	1	1	1	1	1	0	2	1	1	1	1	0	2	1	0	0
110039	0.1	−	0.16	−	919.9	＋	L	0.078	(-)	>250	+	D	42	L	F	22	N	2	ER7449	EY2173	7	1	1	1	1	1	1	1	1	1	1	1	1	1	1	1	1	0	1	1	1	1	1	0	2	1	0	0
110042	1.75	＋	0.23	−	503	＋	L	0.074	(-)	>250	+	N	47	L	F	20.9	N	2	ER7449	EY2173	7	1	1	1	1	1	1	1	1	1	1	1	1	1	1	1	2	7	4	1	1	1	1	0	2	1	0	0
110051	0.33	−	0.08	−	229.7	＋	L	0.077	(-)	120.1	+	N	45	L	F	36	O	2	ER7449	EY2173	7	1	1	3	1	1	4	1	1	1	1	1	1	1	1	1	1	0	1	1	1	1	1	0	1	1	0	0
120001	0.1	−	0.37	−	333.7	＋	L	0.07	(-)	>250	+	N	56	L	F	30	O	2	ER7449	EY2173	7	1	1	1	1	1	1	1	1	1	1	1	1	1	1	1	1	0	4	1	1	1	1	0	1	1	0	0
120003	0.5	−	1.99	＋	297.9	＋	L	13.11	(+)	203.3	+	N	41	L	F	19.5	N	2	ER7449	EY2173	7	1	1	1	1	1	1	1	1	1	1	1	1	1	1	1	1	0	2	1	1	1	1	0	2	1	0	0
120006	0.02	−	0.07	−	548.2	＋	L	0.073	(-)	>250	+	N	31	L	F	29	N	2	ER7449	EY2173	7	1	1	1	1	1	1	1	1	1	1	1	1	1	1	1	1	0	1	1	1	1	1	0	2	2	0	0
120007	0.3	−	0.12	−	1751	＋	H	0.078	(-)	>250	+	N	39	L	F	27	N	2	ER7449	EY2173	7	1	1	1	1	1	1	1	1	1	1	1	1	1	1	1	1	0	1	1	1	1	2	0	2	1	0	0
120009	0.52	−	0.2	−	910.5	＋	L	0.074	(-)	>250	+	N	28	L	F	18	N	2	ER7449	EY2173	7	1	1	1	1	1	1	1	1	1	1	1	1	1	1	1	1	0	1	1	1	1	1	0	2	1	0	0
120010	0.2	−	0.12	−	1454.5	＋	H	2.16	(+)	>250	+	N	28	L	F	21	N	2	ER7449	EY2173	7	1	1	1	1	1	1	1	1	1	1	1	1	1	1	1	1	0	1	1	1	1	1	0	2	1	0	0
120014	0.01	−	0.4	−	410.5	＋	L	0.075	(-)	>250	+	T	41	L	M	25.2	N	2	ER7449	EY2173	7	1	1	4	1	1	1	1	1	1	1	1	1	1	1	1	1	0	3	1	1	1	1	0	2	1	1	WPW syndrome
120017	0.07	−	0.56	−	1643.9	＋	H	0.077	(-)	>250	+	N	50	L	F	22	N	2	ER7449	EY2173	7	1	1	1	1	1	1	1	1	1	1	1	1	1	1	1	1	0	3	1	1	1	1	0	1	1	0	0
120023	0.08	−	0.08	−	611.6	＋	L	0.073	(-)	>250	+	N	40	L	F	23	N	2	ER7449	EY2173	7	1	1	1	1	1	1	1	1	1	1	1	1	1	1	1	2	75	4	1	1	1	1	0	2	1	0	0
120027	0.04	−	0.24	−	696.7	＋	L	0.075	(-)	>250	+	N	31	L	F	22	N	2	ER7449	EY2173	7	1	1	1	1	1	1	1	1	1	1	1	1	1	1	1	1	0	2	1	1	1	1	0	2	1	0	0
120033	0.39	−	0.24	−	1087.2	＋	H	0.079	(-)	>250	+	N	49	L	F	22	N	2	ER7449	EY2173	7	1	1	1	1	1	1	1	1	1	1	1	1	1	1	1	1	0	1	1	1	1	1	0	1	1	0	0
120037	0.02	−	0.07	−	218.3	＋	L	0.078	(-)	161.8	+	D	66	H	M	22.9	N	2	ER7449	EY2173	7	1	1	1	1	1	1	1	1	1	1	1	1	1	1	1	1	0	3	1	1	1	1	0	1	1	0	0
120041	0.02	−	0.83	−	677.5	＋	L	0.077	(-)	>250	+	N	35	L	M	21	N	2	ER7449	EY2173	7	1	1	1	1	1	1	1	1	1	1	1	1	1	1	2	2	120	4	1	1	1	1	0	1	1	0	0
120054	0.05	−	0.06	−	984.4	＋	L	0.078	(-)	>250	+	O	45	L	M	21.3	N	2	ER7449	EY2173	7	1	1	1	1	1	1	1	1	1	1	1	1	1	1	2	2	102	2	1	1	1	2	0	1	1	0	0
120057	0.39	−	0.51	−	3275.9	＋	H	44.4	(+)	>250	+	N	56	L	F	30	O	2	ER7449	EY2173	7	1	1	1	1	1	1	1	1	1	1	1	1	1	1	1	2	50	4	1	1	1	1	0	1	1	0	0
120058	0.05	−	0.24	−	921.7	＋	L	0.077	(-)	>250	+	N	37	L	F	36	O	2	ER7449	EY2173	7	1	1	1	1	1	1	1	1	1	1	1	1	1	1	1	1	0	1	1	1	1	1	0	1	1	0	0
120059	0.03	−	0.13	−	568.2	＋	L	0.079	(-)	168.7	+	N	41	L	F	22	N	2	ER7449	EY2173	7	1	1	1	1	1	1	1	1	1	1	1	1	1	1	1	1	0	3	1	1	1	1	0	2	1	0	0
130001	0.04	−	0.08	−	486.6	＋	L	0.074	(-)	>250	+	D	57	L	M	21.7	N	2	ER7449	ER7449	7	1	1	1	1	1	1	1	1	1	1	1	1	1	1	1	2	200	3	1	1	1	1	0	1	1	0	0
130003	0.02	−	0.09	−	481.2	＋	L	0.072	(-)	>250	+	D	56	L	M	30	O	2	ER7449	ER7449	7	1	1	1	1	1	1	1	1	1	1	1	1	1	1	1	1	0	2	1	1	1	1	0	2	1	0	0
130004	0.02	−	0.07	−	183.9	＋	L	0.078	(-)	127.2	+	D	69	H	M	22	N	2	ER7449	ER7449	7	1	1	1	1	1	1	1	1	1	1	1	1	1	1	2	2	500	4	1	1	1	1	0	1	1	0	0
130010	0.06	−	0.19	−	469.5	＋	L	0.073	(-)	218.6	+	D	38	L	M	26.7	N	2	ER7449	EX3617	7	1	1	1	1	1	1	1	1	1	1	1	1	1	1	1	1	0	2	1	1	1	1	0	1	1	0	0
130011	0.14	−	0.11	−	1705.8	＋	H	0.078	(-)	>250	+	D	28	L	M	20.8	N	2	ER7449	EX3617	7	1	1	1	1	1	1	1	1	1	1	1	1	1	1	1	1	0	2	1	1	1	1	0	1	1	0	0
130012	0.02	−	0.38	−	736.8	＋	L	0.077	(-)	>250	+	D	30	L	M	22	N	2	ER7449	EX3617	7	1	1	1	1	1	1	1	1	1	1	1	1	1	1	1	1	0	1	1	1	1	1	0	1	1	0	0
130014	0.02	−	0.1	−	1816.7	＋	H	0.077	(-)	>250	+	D	28	L	M	20.9	N	2	ER7449	EX3617	7	1	1	1	1	1	1	1	1	1	1	1	1	1	1	1	1	0	2	1	1	1	1	0	1	1	0	0
130016	0.04	−	0.04	−	361.2	＋	L	0.078	(-)	216.9	+	T	60	L	F	22	N	2	ER7449	EX3617	7	1	1	1	1	1	1	1	1	1	1	1	1	1	1	1	2	450	4	1	1	1	1	0	1	1	0	0
130020	0.01	−	0.06	−	393.4	＋	L	0.071	(-)	>250	+	T	55	L	M	25.3	N	2	ER7449	EX3617	7	1	1	1	1	1	1	1	1	1	1	1	1	1	1	1	2	300	1	1	1	1	1	0	2	1	0	0
130021	0.07	−	0.09	−	259.5	＋	L	0.103	(-)	>250	+	T	60	L	M	25.6	N	2	ER7449	EX3617	7	1	1	1	1	1	1	1	1	1	1	1	1	1	1	1	1	0	1	1	1	1	1	0	1	1	0	0
130022	0.02	−	0.15	−	2119.9	＋	H	0.113	(-)	>250	+	T	33	L	M	22	N	2	ER7449	EX3617	7	1	1	1	1	1	1	1	1	1	1	1	1	1	1	2	2	260	1	1	1	1	1	0	1	1	0	0
130023	0.04	−	0.41	−	843.2	＋	L	0.075	(-)	>250	+	T	37	L	M	19	N	2	ER7449	EX3617	7	1	1	1	1	1	1	1	1	1	1	1	1	1	1	1	1	0	2	1	1	1	1	0	1	1	0	0
130024	0.05	−	0.04	−	679.2	＋	L	0.14	(-)	>250	+	T	25	L	F	18.8	N	2	ER7449	EX3617	7	1	1	1	1	1	1	1	1	1	1	1	1	1	1	1	1	0	3	1	1	1	1	0	1	1	0	0
130025	0.02	−	0.04	−	163.1	＋	L	0.081	(-)	105.1	+	T	53	L	F	22	N	2	ER7449	EX3617	7	1	1	2	1	1	1	1	1	1	1	1	1	1	1	1	1	0	1	1	1	1	1	0	1	1	0	0
130026	0.03	−	0.04	−	453.4	＋	L	0.076	(-)	>250	+	T	58	L	M	22	N	2	ER7449	EX3617	7	1	1	1	1	1	1	1	1	1	1	1	1	1	1	1	2	300	2	1	1	1	1	0	2	1	0	0
130027	0.63	−	0.08	−	383.2	＋	L	0.079	(-)	189	+	T	57	L	M	23	N	2	ER7449	ER7449	7	3	1	1	1	1	1	1	1	1	1	1	1	1	1	1	2	400	2	1	1	1	1	0	1	1	0	0
130028	0.03	−	0.39	−	850.1	＋	L	0.074	(-)	>250	+	T	56	L	M	29.2	N	2	ER7449	EX3617	7	1	1	1	1	1	1	1	1	1	1	1	1	1	1	1	1	0	3	1	1	1	1	0	1	1	0	0
130030	0.13	−	0.81	−	1241.5	＋	H	0.195	(-)	>250	+	T	40	L	M	22	N	2	ER7449	EX3617	7	1	1	1	1	1	1	1	1	1	1	1	1	1	1	1	2	200	4	1	1	1	1	0	1	1	0	0
130031	0.02	−	0.09	−	1629.7	＋	H	0.08	(-)	>250	+	T	61	L	M	23.5	N	2	ER7449	EX3617	7	1	1	3	1	1	1	1	1	1	1	1	1	1	1	1	1	0	4	1	1	1	1	0	1	1	0	0
130032	0.04	−	0.04	−	318.6	＋	L	0.074	(-)	216.9	+	T	61	L	M	19.9	N	2	ER7449	EX3617	7	1	1	1	1	1	1	1	1	1	1	1	1	1	1	1	1	0	2	1	1	1	1	0	1	1	0	0
130033	0.04	−	0.07	−	1598.1	＋	H	0.074	(-)	>250	+	T	58	L	M	19.4	N	2	ER7449	EX3617	7	1	1	1	1	1	1	1	1	1	1	1	1	1	1	1	2	150	1	1	1	1	1	0	1	1	0	0
130034	0.06	−	0.18	−	592.3	＋	L	0.073	(-)	>250	+	T	46	L	M	36	O	2	ER7449	EX3617	7	1	1	3	1	1	3	1	1	1	1	1	1	1	1	1	2	200	1	1	1	1	1	0	1	1	0	0
130036	0.38	−	0.24	−	636	＋	L	0.073	(-)	>250	+	T	28	L	F	23	N	2	ER7449	EX3617	7	1	1	1	1	1	1	1	1	1	1	1	1	1	1	1	1	0	1	1	1	1	1	0	1	1	0	0
130037	0.02	−	0.04	−	687.1	＋	L	0.081	(-)	>250	+	T	31	L	M	30	O	2	ER7449	EX3617	7	1	1	1	1	1	1	1	1	1	1	1	1	1	1	1	2	50	1	1	1	1	1	0	1	1	0	0
130039	0.01	−	0.15	−	116.7	＋	L	0.074	(-)	78.82	+	T	29	L	F	21	N	2	ER7449	EX3617	7	1	1	1	1	1	1	1	1	1	1	1	1	1	1	1	1	0	2	1	1	1	1	0	1	1	0	0
130041	0.3	−	0.11	−	3023.6	＋	H	0.073	(-)	>250	+	T	26	L	M	22	N	2	ER7449	EX3617	7	1	1	1	1	1	1	1	1	1	1	1	1	1	1	1	1	0	1	1	1	1	1	0	1	1	0	0
130043	0.61	−	0.24	−	600.4	＋	L	0.078	(-)	>250	+	T	36	L	M	21	N	2	ER7449	EX3617	7	1	1	1	1	1	1	1	1	1	1	1	1	1	1	1	1	0	1	1	1	1	1	0	1	1	0	0
130044	0.04	−	0.34	−	408.4	＋	L	0.078	(-)	237.6	+	T	34	L	M	22	N	2	ER7449	EX3617	7	1	1	1	1	1	1	1	1	1	1	1	1	1	1	1	2	200	1	1	1	1	1	0	1	1	0	0
130045	0.79	−	0.06	−	540	＋	L	0.076	(-)	238.6	+	T	27	L	M	22	N	2	ER7449	EX3617	7	1	1	1	1	1	1	1	1	1	1	1	1	1	1	1	1	0	2	1	1	1	1	0	1	1	0	0
130048	0.02	−	0.12	−	642.2	＋	L	0.073	(-)	>250	+	N	47	L	F	30	O	2	ER7449	EX3617	7	1	1	3	1	1	1	1	1	1	1	1	1	1	1	1	1	0	1	1	1	1	1	0	1	1	0	0
130051	0.67	−	0.14	−	144.5	＋	L	0.072	(-)	125.2	+	N	50	L	F	22	N	2	ER7449	EX3617	7	1	1	1	1	1	1	1	1	1	1	1	1	1	1	1	1	0	1	1	1	1	1	0	1	1	0	0
130055	0.21	−	0.05	−	294	＋	L	0.075	(-)	194.7	+	N	37	L	M	22	N	2	ER7449	EX3617	7	1	1	1	1	1	1	1	1	1	1	1	1	1	3	1	1	0	3	1	1	1	1	0	1	1	1	Ulcerative coliti
130056	0.74	−	0.07	−	936.6	＋	L	0.073	(-)	>250	+	N	41	L	F	30	O	2	ER7449	EX3617	7	1	1	1	1	1	2	1	1	1	1	1	1	1	1	1	1	0	1	1	1	1	1	0	1	1	1	Gestational diabetes
130057	0.09	−	0.07	−	772.4	＋	L	0.072	(-)	>250	+	N	25	L	M	21.8	N	2	ER7449	EX3617	7	1	1	1	1	1	1	1	1	1	1	1	1	1	1	1	1	0	1	1	1	1	1	0	1	1	0	0
130058	0.01	−	0.02	−	171.9	＋	L	0.077	(-)	145.9	+	N	26	L	M	22	N	2	ER7449	EX3617	7	1	1	1	1	1	1	1	1	1	1	1	1	1	1	1	1	0	1	1	1	1	1	0	1	1	0	0
130059	0.19	−	0.1	−	978.8	＋	L	0.07	(-)	>250	+	N	26	L	M	19.8	N	2	ER7449	EX3617	7	1	1	1	1	1	1	1	1	1	1	1	1	1	1	1	1	0	1	1	1	1	1	0	1	1	0	0
130060	0.01	−	0.09	−	385.2	＋	L	0.162	(-)	>250	+	N	42	L	F	18	N	2	ER7449	EX3617	7	1	1	1	1	1	1	1	1	1	1	1	1	1	1	1	1	0	2	1	1	1	1	0	1	1	0	0
130061	0.03	−	0.17	−	1968.3	＋	H	0.073	(-)	>250	+	N	24	L	F	22	N	2	ER7449	EX3617	7	1	1	1	1	1	1	1	1	1	1	1	1	1	1	1	1	0	1	1	1	1	1	0	1	1	0	0
130062	0.03	−	0.12	−	943.5	＋	L	0.079	(-)	>250	+	N	25	L	F	22	N	2	ER7449	EX3617	7	1	1	1	1	1	1	1	1	1	1	1	1	1	1	1	1	0	1	1	1	1	1	0	2	1	0	0
130063	0.02	−	0.21	−	677	＋	L	0.073	(-)	>250	+	N	38	L	M	30	O	2	ER7449	EX3617	7	1	1	1	1	1	1	1	1	1	1	1	1	1	1	1	1	0	1	1	1	1	1	0	1	1	0	0
130064	0.06	−	0.12	−	1062	＋	H	0.136	(-)	>250	+	N	23	L	F	18	N	2	ER7449	EX3617	7	1	1	1	1	1	1	1	1	1	1	1	1	1	1	1	1	0	1	1	1	1	1	0	1	1	0	0
130066	0.01	−	0.3	−	2167.6	＋	H	0.073	(-)	>250	+	N	23	L	F	22	N	2	ER7449	EX3617	7	1	1	1	1	1	1	1	1	1	1	1	1	1	1	1	1	0	2	1	1	1	1	0	1	1	0	0
130069	0.18	−	0.11	−	2150.9	＋	H	0.08	(-)	>250	+	N	22	L	F	22	N	2	ER7449	EX3617	7	1	1	1	1	1	1	1	1	1	1	1	1	1	1	1	1	0	3	1	1	1	1	0	1	1	0	0
130070	0.14	−	0.08	−	939.8	＋	L	0.076	(-)	>250	+	N	42	L	F	30	O	2	ER7449	EX3617	7	1	1	1	1	1	1	1	1	1	1	1	1	1	1	1	1	0	1	1	1	1	1	0	1	1	0	0
130072	0.02	−	0.17	−	733.9	＋	L	0.072	(-)	>250	+	N	53	L	F	30	O	2	ER7449	EX3617	7	1	1	1	1	1	1	1	1	1	1	1	1	1	1	1	1	0	1	1	1	1	1	0	1	1	0	0
130073	0.18	−	0.19	−	800.2	＋	L	0.072	(-)	>250	+	N	42	L	F	22	N	2	ER7449	ER7449	7	1	1	1	1	1	1	1	1	1	1	1	1	1	1	1	1	0	1	1	1	1	1	0	1	1	0	0
130076	0.01	−	0.12	−	885.4	＋	L	0.076	(-)	>250	+	N	58	L	F	20.5	N	2	ER7449	EX3617	7	1	1	1	1	1	1	1	1	1	1	1	1	1	1	1	1	0	3	1	1	1	1	0	1	1	0	0
130078	0.04	−	1.38	＋	331.3	＋	L	0.08	(-)	247.3	+	N	49	L	F	30	O	2	ER7449	EX3617	7	1	1	1	1	1	1	1	1	1	1	1	1	1	1	1	1	0	1	1	1	1	1	0	2	1	0	0
130079	0.05	−	0.19	−	611.5	＋	L	0.073	(-)	>250	+	N	52	L	F	22	N	2	ER7449	EX3617	7	1	1	1	1	1	1	1	1	1	1	1	1	1	1	1	1	0	3	1	1	1	1	0	2	1	0	0
130081	0.01	−	0.07	−	151.8	＋	L	0.075	(-)	104.7	+	N	40	L	F	22	N	2	ER7449	EX3617	7	1	1	1	1	1	1	1	1	1	1	1	1	1	1	1	2	70	2	1	1	1	1	0	1	1	0	0
130082	0.4	−	0.62	−	538.2	＋	L	0.076	(-)	>250	+	N	40	L	F	30	O	2	ER7449	EX3617	7	1	1	1	1	1	1	1	1	1	1	1	1	1	1	1	2	100	1	1	1	1	1	0	1	1	0	0
130083	0.06	−	0.22	−	888.8	＋	L	0.086	(-)	>250	+	N	50	L	F	22	N	2	ER7449	EX3617	7	1	1	1	1	1	1	1	1	1	1	1	1	1	1	1	1	0	2	1	1	1	1	0	1	1	0	0
130084	0.21	−	0.19	−	589.4	＋	L	0.072	(-)	>250	+	N	25	L	F	22	N	2	ER7449	EX3617	7	1	1	1	1	1	1	1	1	1	1	1	1	1	1	1	1	0	1	1	1	1	1	0	1	1	0	0
130085	0.09	−	0.37	−	537.2	＋	L	0.074	(-)	>250	+	N	25	L	F	22	N	2	ER7449	EX3617	7	1	1	1	1	1	1	1	1	1	1	1	1	1	1	1	1	0	1	1	1	1	1	0	1	1	0	0
130086	0.49	−	0.18	−	565.7	＋	L	0.09	(-)	>250	+	N	25	L	F	18	N	2	ER7449	EX3617	7	1	1	1	1	1	1	1	1	1	1	1	1	1	1	1	1	0	1	1	1	1	1	0	1	1	0	0
130087	0.12	−	0.09	−	2429.5	＋	H	0.076	(-)	>250	+	N	24	L	F	22	N	2	ER7449	EX3617	7	1	1	1	1	1	1	1	1	1	1	1	1	1	1	1	1	0	2	1	1	1	1	0	1	1	0	0
130088	1.48	＋	0.34	−	917	＋	L	0.072	(-)	>250	+	N	25	L	F	22	N	2	ER7449	EX3617	7	1	1	1	1	1	1	1	1	1	1	1	1	1	1	1	1	0	1	1	1	1	1	0	1	1	0	0
130089	0.03	−	0.1	−	245.1	＋	L	0.075	(-)	160.6	+	N	39	L	F	22	N	2	ER7449	EX3617	7	1	1	1	1	1	1	1	1	1	1	1	1	1	1	1	1	0	1	1	1	1	1	0	2	1	0	0
130092	0.6	−	0.18	−	2634.5	＋	H	0.078	(-)	>250	+	N	34	L	F	17	N	2	ER7449	EX3617	7	1	1	1	1	1	1	1	1	1	1	1	1	1	1	1	1	0	1	1	1	1	1	0	1	1	0	0
130097	0.92	−	0.11	−	820	＋	L	0.077	(-)	>250	+	N	53	L	F	22	N	2	ER7449	EX3617	7	1	1	1	3	1	1	1	1	1	1	1	1	1	1	1	1	0	1	1	1	1	1	0	1	1	0	0
140006	0.27	−	0.1	−	1983.1	＋	H	0.077	(-)	>250	+	N	60	L	F	22	N	2	EW4811	EY5420	7	1	1	1	1	1	1	1	1	1	1	1	1	1	1	1	1	0	1	1	1	1	1	0	2	1	0	0
140009	0.17	−	0.72	−	655.5	＋	L	0.072	(-)	>250	+	N	52	L	F	22	N	2	EW4811	EY5420	7	1	1	3	1	1	1	1	1	1	1	1	1	1	1	1	1	0	4	1	1	1	1	0	1	1	0	0
140020	0.03	−	0.68	−	557.6	＋	L	0.08	(-)	>250	+	N	42	L	F	17.9	N	2	EW4811	EY5420	7	1	1	1	1	1	1	1	1	1	1	1	1	1	1	2	2	110	1	1	1	1	1	0	1	1	0	0
140029	0.63	−	0.84	−	592.6	＋	L	0.077	(-)	>250	+	N	24	L	F	27	N	2	EW4811	EY5420	7	1	1	1	1	1	1	1	1	1	1	1	1	1	1	1	1	0	3	1	1	1	1	0	1	1	0	0
140031	0.01	−	0.23	−	1016	＋	H	0.074	(-)	>250	+	N	29	L	F	22	N	2	EW4811	EY5420	7	1	1	1	1	1	1	1	1	1	1	1	1	1	1	1	1	0	2	1	1	1	1	0	1	1	0	0
140037	0.02	−	0.06	−	472.7	＋	L	0.079	(-)	>250	+	O	52	L	F	19	N	2	EW4811	EY5420	7	1	1	1	1	1	1	1	1	1	1	1	1	1	1	1	1	0	1	1	1	1	1	0	1	1	0	0
140081	0.03	−	0.17	−	212.5	＋	L	0.07	(-)	218.6	+	O	48	L	F	30	O	2	EW4811	EY5420	7	1	1	1	1	1	3	1	1	1	1	1	1	1	1	1	1	0	2	1	1	1	1	0	1	1	0	0
80098	0.07	−	0.14	−	860.2	＋	L	0.088	(-)	598.3	+	N	23	L	F	22	N	2	ER2659	ER7449	7.1	1	1	1	1	1	1	1	1	1	1	1	1	1	1	1	1	0	2	1	1	1	1	0	1	1	0	0
80115	0.01	−	0.05	−	483	＋	L	0.077	(-)	235.5	+	N	46	L	F	20.9	N	2	EW4811	EX3617	7.1	1	1	1	1	1	1	1	1	1	1	1	1	1	1	1	2	90	4	1	1	1	1	0	1	2	0	0
80119	0.16	−	3.92	＋	1223.7	＋	H	0.079	(-)	333.6	+	O	45	L	F	22	N	2	ER7449	EY2173	7.1	1	1	1	1	1	1	1	1	1	1	1	1	1	1	1	1	0	1	1	1	1	1	0	1	1	0	0
90020	0.04	−	0.06	−	405.1	＋	L	0.081	(-)	242.9	+	N	39	L	F	25.7	N	2	EP9605	ER9480	7.1	1	1	1	1	1	1	1	1	1	1	1	1	1	1	1	1	0	1	1	1	1	1	0	1	1	0	0
110001	1.22	−	0.2	−	959.9	＋	L	0.072	(-)	>250	+	N	32	L	M	27.3	N	2	ER7449	ER7449	7.1	1	1	1	1	1	1	1	1	1	1	1	1	1	1	1	1	0	1	1	1	1	1	0	2	1	0	0
110002	0.02	−	0.11	−	738.7	＋	L	0.078	(-)	>250	+	N	50	L	F	18	N	2	ER7449	EY2173	7.1	1	1	1	1	1	1	1	1	1	1	1	1	1	1	1	1	0	1	1	1	1	1	0	2	1	0	0
110004	0.01	−	0.17	−	545.7	＋	L	0.069	(-)	>250	+	N	42	L	F	21.5	N	2	ER7449	ER7449	7.1	1	1	1	1	1	1	1	1	1	1	1	1	1	1	1	1	0	1	1	1	1	1	0	2	1	0	0
110005	0.4	−	0.39	−	240.9	＋	L	0.081	(-)	133.1	+	D	54	L	M	22	N	2	ER7449	ER7449	7.1	1	1	1	1	1	1	1	1	1	1	1	1	1	1	1	1	0	1	1	1	1	1	0	1	1	0	0
110007	0.02	−	0.1	−	613.8	＋	L	0.072	(-)	>250	+	T	51	L	M	20.4	N	2	ER7449	EY2173	7.1	1	1	1	1	1	1	1	1	1	1	1	1	1	1	2	2	300	3	1	1	1	1	0	1	1	0	0
110011	0.39	−	0.06	−	955.4	＋	L	0.079	(-)	>250	+	D	42	L	M	20.2	N	2	ER7449	ER7449	7.1	1	1	1	1	1	1	1	1	1	1	1	1	1	1	1	1	0	1	1	1	1	1	0	2	1	0	0
110014	0.86	−	0.06	−	354.1	＋	L	0.076	(-)	>250	+	N	43	L	F	22	N	2	ER7449	EY2173	7.1	1	1	1	1	1	1	1	1	1	1	1	1	1	1	1	2	2	2	1	1	1	1	0	2	1	0	0
110015	0.02	−	0.12	−	532.1	＋	L	0.076	(-)	195.4	+	N	43	L	F	22	N	2	ER7449	EY2173	7.1	1	1	1	1	1	1	1	1	1	1	1	1	1	1	1	2	90	4	1	1	1	1	0	2	1	0	0
110017	0.03	−	2.17	＋	538.9	＋	L	0.073	(-)	>250	+	T	53	L	M	17.9	N	2	ER7449	ER7449	7.1	1	1	1	1	1	1	1	1	1	1	1	1	1	1	1	1	0	1	1	1	1	1	0	1	1	0	0
110019	0.02	−	0.18	−	787.5	＋	L	0.074	(-)	>250	+	D	41	L	M	30	O	2	ER7449	EY2173	7.1	1	1	1	1	1	1	1	1	1	1	1	1	1	2	1	1	0	1	1	1	1	1	0	1	2	1	Allergic rhinitis
110020	0.05	−	0.16	−	597.4	＋	L	0.073	(-)	>250	+	D	42	L	F	22	N	2	ER7449	ER7449	7.1	1	1	1	1	1	1	1	1	1	1	1	1	1	1	1	1	0	1	1	1	1	1	0	2	1	0	0
110023	0.14	−	0.52	−	540.6	＋	L	0.074	(-)	222.5	+	N	25	L	F	22	N	2	ER7449	EY2173	7.1	1	1	1	1	1	1	1	1	1	1	1	1	1	1	1	1	0	1	1	1	1	1	0	2	1	0	0
110024	0.29	−	0.04	−	258.1	＋	L	0.076	(-)	152.7	+	N	34	L	F	22	N	2	ER7449	EY2173	7.1	1	1	1	1	1	1	1	1	1	1	1	1	1	1	1	2	200	3	1	1	1	1	0	2	1	0	0
110025	0.28	−	0.06	−	243.1	＋	L	0.073	(-)	233.9	+	N	43	L	F	30	O	2	ER7449	EY2173	7.1	1	1	1	1	1	1	1	1	1	1	1	1	1	1	2	2	230	1	1	1	1	1	0	2	1	0	0
110029	0.03	−	0.24	−	558	＋	L	0.075	(-)	>250	+	N	33	L	F	17.9	N	2	ER7449	EY2173	7.1	1	1	1	1	1	1	1	1	1	1	1	1	1	1	1	1	0	2	1	1	1	1	0	2	1	0	0
110036	0.02	−	1.5	＋	881.2	＋	L	0.076	(-)	>250	+	T	45	L	F	22	N	2	ER7449	EY2173	7.1	1	1	1	1	1	1	1	1	1	1	1	1	1	1	1	1	0	3	1	1	1	1	0	1	1	0	0
110038	0.01	−	0.14	−	1570.5	＋	H	0.072	(-)	>250	+	T	49	L	M	30	O	2	ER7449	EY2173	7.1	1	1	1	1	1	1	1	1	1	1	1	1	1	1	2	2	160	4	1	1	1	1	0	2	1	0	0
110040	0.08	−	0.09	−	1518.9	＋	H	0.07	(-)	>250	+	D	46	L	M	22	N	2	ER7449	EY2173	7.1	1	1	3	1	1	1	1	1	1	1	1	1	1	1	1	1	0	3	1	1	1	1	0	1	1	0	0
110045	0.17	−	0.13	−	1155.9	＋	H	0.077	(-)	>250	+	D	54	L	M	22	N	2	ER7449	EY2173	7.1	1	1	1	1	1	1	1	1	1	1	1	1	1	1	1	2	10	1	1	1	1	1	0	2	1	0	0
110047	0.09	−	0.07	−	538.5	＋	L	0.075	(-)	>250	+	N	43	L	F	30	O	2	ER7449	EY2173	7.1	1	1	1	1	1	1	1	1	1	1	1	1	1	1	1	1	0	3	1	1	1	1	0	1	1	0	0
110048	0.06	−	0.51	−	1089.6	＋	H	0.096	(-)	>250	+	N	22	L	M	22	N	2	ER7449	EY2173	7.1	1	1	1	1	1	1	1	1	1	1	1	1	1	1	1	1	0	2	1	1	1	1	0	2	1	0	0
110050	0.02	−	0.05	−	312.8	＋	L	0.072	(-)	198.6	+	N	55	L	F	26	N	2	ER7449	EY2173	7.1	1	1	1	1	1	1	1	1	1	1	1	1	1	1	1	1	0	3	1	1	1	1	0	1	2	0	0
120002	0.84	−	0.33	−	2233.3	＋	H	12.7	(+)	>250	+	N	58	L	F	22.6	N	2	ER7449	EY2173	7.1	1	1	1	1	1	1	1	1	1	1	1	1	1	1	2	2	40	2	1	1	1	1	0	1	1	0	0
120004	0.21	−	0.07	−	2712.2	＋	H	0.074	(-)	>250	+	N	44	L	M	24.4	N	2	ER7449	ER7449	7.1	1	1	1	1	1	1	1	1	1	1	1	1	1	1	2	2	200	2	1	1	1	1	0	2	1	0	0
120005	0.65	−	0.29	−	1249.9	＋	H	6.03	(+)	>250	+	N	35	L	M	330.9	O	2	ER7449	EY2173	7.1	1	1	1	1	1	1	1	1	1	1	1	1	1	1	1	2	25	2	1	1	1	1	0	2	1	0	0
120008	0.22	−	0.56	−	4106.1	＋	H	6.01	(+)	>250	+	N	28	L	F	30	O	2	ER7449	EY2173	7.1	1	1	1	1	4	1	1	1	1	1	1	1	1	1	1	1	0	1	1	1	1	1	0	1	1	0	0
120019	0.02	−	0.15	−	474.5	＋	L	0.072	(-)	>250	+	N	46	L	F	25.2	N	2	ER7449	EY2173	7.1	1	1	1	1	1	1	1	1	1	1	1	1	1	1	1	1	0	1	1	1	1	1	0	1	1	0	0
120021	0.31	−	0.25	−	642.3	＋	L	0.076	(-)	>250	+	N	53	L	F	23	N	2	ER7449	EY2173	7.1	1	1	1	1	1	1	1	1	1	1	1	1	1	1	1	1	0	1	1	1	1	1	0	2	1	0	0
120022	0.01	−	0.05	−	214.7	＋	L	0.085	(-)	>250	+	N	48	L	F	19.1	N	2	ER7449	EY2173	7.1	1	1	1	1	1	1	1	1	1	1	1	1	1	1	1	1	0	1	1	1	1	1	0	2	1	0	0
120024	0.2	−	0.18	−	567.3	＋	L	0.071	(-)	>250	+	N	39	L	F	17.9	N	2	ER7449	EY2173	7.1	1	1	1	1	1	1	1	1	1	1	1	1	1	1	1	1	0	1	1	1	1	1	0	1	1	0	0
120028	0.07	−	0.56	−	665.9	＋	L	0.078	(-)	>250	+	N	30	L	F	21.7	N	2	ER7449	EY2173	7.1	1	1	1	1	1	1	1	1	1	1	1	1	1	1	1	1	0	1	1	1	1	1	0	2	2	0	0
120035	0.07	−	0.33	−	117.9	＋	L	0.092	(-)	80.95	+	N	46	L	F	20.5	N	2	ER7449	EY2173	7.1	1	1	1	1	1	1	1	1	1	1	1	1	1	2	1	1	0	1	1	1	1	1	0	1	1	1	Glaucoma
120039	0.05	−	0.06	−	502.4	＋	L	0.077	(-)	>250	+	T	53	L	M	21.4	N	2	ER7449	EY2173	7.1	1	1	2	1	1	1	1	1	1	1	2	1	1	1	1	1	0	2	1	1	1	1	0	1	1	1	Ulcerative colitis
120040	0.03	−	0.04	−	1104.1	＋	H	0.078	(-)	>250	+	D	39	L	M	22	N	2	ER7449	EY2173	7.1	1	1	1	1	1	1	1	1	1	1	1	1	1	1	1	1	0	2	1	1	1	1	0	1	1	0	0
120042	0.12	−	0.05	−	952.5	＋	L	0.079	(-)	>250	+	T	39	L	M	19.7	N	2	ER7449	EY2173	7.1	1	1	1	1	1	1	1	1	1	1	1	1	1	1	1	1	0	4	1	1	1	1	0	2	1	0	0
120043	0.33	−	0.26	−	2468.1	＋	H	1.52	(+)	>250	+	D	56	L	M	23.7	N	2	ER7449	EY2173	7.1	1	1	3	1	1	1	1	1	1	1	1	1	1	1	1	1	0	4	1	1	1	1	0	1	1	0	0
120052	1.24	−	0.04	−	377.8	＋	L	0.072	(-)	>250	+	O	58	L	M	29.4	N	2	ER7449	EY2173	7.1	1	1	3	1	1	3	1	1	1	1	1	1	1	1	1	1	0	2	1	1	1	1	0	1	1	0	0
120053	0.04	−	0.04	−	1364.6	＋	H	0.076	(-)	>250	+	N	67	H	F	25.5	N	2	ER7449	EY2173	7.1	1	1	3	1	1	1	1	3	1	1	1	1	1	3	1	1	0	2	1	1	1	1	0	1	1	1	Osteoarthrosis knee
120055	0.02	−	0.2	−	1266.7	＋	H	0.077	(-)	>250	+	N	40	L	F	22	N	2	ER7449	EY2173	7.1	1	1	1	1	1	1	1	1	1	1	1	1	1	1	1	1	0	2	1	1	1	1	0	1	1	0	0
120056	0.02	−	0.04	−	611.4	＋	L	0.075	(-)	>250	+	T	59	L	M	30.1	O	2	ER7449	EY2173	7.1	1	1	1	1	1	1	1	1	1	1	1	1	1	1	1	1	0	3	1	1	1	1	0	1	1	0	0
120060	0.03	−	0.05	−	779	＋	L	0.071	(-)	>250	+	N	41	L	F	22	N	2	ER7449	EY2173	7.1	1	1	1	1	1	1	1	1	1	1	1	1	1	1	1	1	0	2	1	1	1	1	0	1	2	0	0
120061	0.08	−	0.19	−	388.6	＋	L	0.078	(-)	>250	+	N	38	L	F	22	N	2	ER7449	EY2173	7.1	1	1	1	1	1	1	1	1	1	1	1	1	1	1	1	2	75	2	1	1	1	1	0	1	1	0	0
120062	0.02	−	0.3	−	762.8	＋	L	0.074	(-)	>250	+	N	62	L	F	22.4	N	2	ER7449	EY2173	7.1	1	1	1	1	1	1	1	1	1	1	1	1	1	1	1	1	0	1	1	1	1	1	0	1	1	0	0
130002	0.02	−	0.06	−	393.9	＋	L	0.073	(-)	231.1	+	D	51	L	M	22	N	2	ER7449	EX3617	7.1	1	1	1	1	1	1	1	1	1	1	1	1	1	1	1	2	200	1	1	1	1	1	0	1	1	0	0
130005	0.13	−	0.03	−	107.5	＋	L	0.07	(-)	94.8	+	D	56	L	M	28.4	N	2	ER7449	ER7449	7.1	1	1	1	1	1	1	1	1	1	1	1	1	1	1	1	2	300	4	1	1	1	1	0	1	1	0	0
130006	0.18	−	0.08	−	1192.9	＋	H	0.079	(-)	>250	+	D	52	L	M	22	N	2	ER7449	EX3617	7.1	1	1	1	1	1	1	1	1	1	1	1	1	1	1	1	1	0	1	1	1	1	1	0	1	1	0	0
130008	0.02	−	0.06	−	467.6	＋	L	0.075	(-)	>250	+	D	62	L	M	22	N	2	ER7449	ER7449	7.1	1	1	1	1	1	1	1	1	1	1	1	1	1	1	1	1	0	1	1	1	1	1	0	1	1	0	0
130009	0.11	−	0.09	−	204.4	＋	L	0.082	(-)	172.8	+	D	55	L	M	36	O	2	ER7449	EX3617	7.1	1	1	1	1	1	1	1	1	1	1	1	1	1	2	1	2	750	3	1	1	1	1	0	1	1	1	Hyperlipidemia
130019	0.01	−	0.57	−	451.7	＋	L	0.075	(-)	>250	+	T	29	L	M	22	N	2	ER7449	EX3617	7.1	1	1	1	1	1	1	1	1	1	1	1	1	1	1	1	1	0	2	1	1	1	1	0	1	1	0	0
130029	0.33	−	0.07	−	834.5	＋	L	0.07	(-)	>250	+	T	34	L	M	22	N	2	ER7449	EX3617	7.1	1	1	1	1	1	1	1	1	1	1	1	1	1	2	1	1	0	1	1	1	1	1	0	1	2	0	0
130038	0.01	−	0.41	−	743.6	＋	L	0.072	(-)	>250	+	T	27	L	M	25.4	N	2	ER7449	EX3617	7.1	1	1	1	1	1	1	1	1	1	1	1	1	1	1	1	1	0	2	1	1	1	1	0	1	1	0	0
130040	0.06	−	0.03	−	384.8	＋	L	0.075	(-)	>250	+	T	31	L	M	26.5	N	2	ER7449	EX3617	7.1	1	1	1	1	1	1	1	1	1	1	1	1	1	2	1	2	80	1	1	1	1	1	0	1	1	1	Allergic rhinitis
130047	0.03	−	0.06	−	526.8	＋	L	0.072	(-)	>250	+	N	60	L	F	22	N	2	ER7449	EX3617	7.1	1	1	1	1	1	1	1	1	1	1	1	1	1	1	1	1	0	3	1	1	1	1	0	1	1	0	0
130053	0.22	−	0.12	−	768.1	＋	L	0.075	(-)	>250	+	N	37	L	F	24.4	N	2	ER7449	ER7449	7.1	1	1	1	1	1	1	1	1	1	1	1	1	1	1	1	1	0	1	1	1	1	1	0	1	1	0	0
130054	0.02	−	0.15	−	915.1	＋	L	0.072	(-)	>250	+	N	24	L	F	22	N	2	ER7449	ER7449	7.1	1	1	1	1	1	1	1	1	1	1	1	1	1	1	1	1	0	1	1	1	1	1	0	1	1	0	0
130077	0.01	−	0.05	−	138.3	＋	L	0.075	(-)	111	+	N	51	L	F	30	O	2	ER7449	EX3617	7.1	1	1	1	1	1	1	3	1	1	1	1	1	1	1	1	1	0	1	1	1	1	1	0	1	1	0	0
130080	1.75	＋	0.32	−	12444.7	＋	H	80.65	(+)	>250	+	N	51	L	F	22	N	2	ER7449	EX3617	7.1	1	1	1	1	3	1	1	1	1	1	1	1	1	1	1	1	0	1	1	1	1	1	0	1	1	0	0
130090	0.03	−	0.09	−	244.6	＋	L	0.076	(-)	188.5	+	N	56	L	F	21.3	N	2	ER7449	EX3617	7.1	1	1	1	1	1	1	1	1	1	1	1	1	1	1	1	1	0	1	1	1	1	1	0	1	1	0	0
130091	0.1	−	0.21	−	534.3	＋	L	0.079	(-)	>250	+	N	52	L	M	21.6	N	2	ER7449	ER7449	7.1	1	1	1	1	1	1	1	1	1	1	1	1	1	1	1	1	0	1	1	1	1	1	0	1	1	0	0
130093	0.03	−	0.15	−	309	＋	L	0.076	(-)	235	+	N	49	L	F	22	N	2	ER7449	ER7449	7.1	1	1	1	1	1	1	1	1	1	1	1	1	1	1	1	1	0	1	1	1	1	1	0	1	1	0	0
130094	0.01	−	0.16	−	897.1	＋	L	0.079	(-)	>250	+	N	60	L	F	30	O	2	ER7449	EX3617	7.1	1	1	1	1	1	1	1	1	1	1	1	1	1	1	1	1	0	1	1	1	1	1	0	1	1	0	0
130095	0.02	−	0.03	−	556.5	＋	L	0.078	(-)	>250	+	N	51	L	F	22	N	2	ER7449	ER7449	7.1	1	1	1	1	1	1	1	1	1	1	1	1	1	1	1	1	0	1	1	1	1	1	0	1	1	0	0
130096	0.25	−	0.08	−	900.7	＋	L	0.071	(-)	>250	+	N	54	L	F	21.8	N	2	ER7449	ER7449	7.1	1	1	1	1	1	1	1	1	1	1	3	1	1	1	1	2	600	4	1	1	1	1	0	1	1	1	Prednisolone treatment
130098	0.25	−	0.03	−	288.2	＋	L	0.077	(-)	188.3	+	N	50	L	M	22.3	N	2	ER7449	ER7449	7.1	1	1	1	1	1	1	1	1	1	1	1	1	1	1	1	1	0	3	1	1	1	1	0	1	1	0	0
130099	0.06	−	0.04	−	433.2	＋	L	0.076	(-)	245.2	+	N	35	L	M	25.7	N	2	ER7449	EX3617	7.1	1	1	1	1	1	1	1	1	1	1	1	1	1	1	2	2	150	4	1	1	1	1	0	1	1	0	0
140003	0.04	−	0.13	−	285	＋	L	0.083	(-)	>250	+	D	34	L	F	22.1	N	2	EW4811	EY5420	7.1	1	1	1	1	1	1	1	1	1	1	1	1	1	1	1	1	0	2	1	1	1	1	0	1	1	0	0
140004	0.02	−	0.13	−	178.3	＋	L	0.083	(-)	144.5	+	N	45	L	F	23	N	2	EW4811	EY5420	7.1	1	1	1	1	1	1	1	1	1	1	1	1	1	2	1	1	0	2	1	1	1	1	0	1	1	1	Iron deficiency anemia
140005	0.28	−	0.05	−	75.8	＋	L	0.074	(-)	40.5	+	N	47	L	F	19.5	N	2	EW4811	EY5420	7.1	1	1	1	1	1	1	1	1	1	1	1	1	1	1	1	2	120	0	1	1	1	1	0	2	1	0	0
140007	0.03	−	0.06	−	444.5	＋	L	0.075	(-)	>250	+	N	60	L	F	19.2	N	2	EW4811	EY5420	7.1	1	1	1	1	1	1	1	1	1	1	1	1	1	2	1	1	0	1	1	1	1	1	0	1	1	1	Athuma, Non-TB mycobacteriosis
140008	0.08	−	0.06	−	537.5	＋	L	0.071	(-)	>250	+	N	39	L	F	26	N	2	EW4811	EY5420	7.1	1	1	3	1	1	3	1	1	1	1	1	1	1	1	1	1	0	1	1	1	1	1	0	2	2	0	0
140010	0.03	−	0.21	−	273.1	＋	L	0.073	(-)	206.5	+	N	30	L	F	22	N	2	EW4811	EY5420	7.1	1	1	1	1	1	1	1	1	1	1	1	1	1	1	1	1	0	1	1	1	1	1	0	1	1	0	0
140011	0.03	−	0.07	−	737.6	＋	L	0.073	(-)	>250	+	N	50	L	F	17.6	N	2	EW4811	EY5420	7.1	1	1	1	1	1	1	1	1	1	1	1	1	1	1	1	1	0	3	1	1	1	1	0	1	1	0	0
140015	0.03	−	0.16	−	1229.5	＋	H	0.072	(-)	>250	+	N	29	L	F	36	O	2	EW4811	EY5420	7.1	1	1	1	1	1	1	1	1	1	1	1	1	1	1	1	1	0	3	1	1	1	1	0	1	1	0	0
140016	0.05	−	0.06	−	388.9	＋	L	0.072	(-)	231.5	+	N	52	L	F	26	N	2	EW4811	EY5420	7.1	1	1	1	1	1	1	1	1	1	1	1	1	1	1	1	1	0	1	1	1	1	1	0	1	1	0	0
140017	0.24	−	0.2	−	826	＋	L	0.075	(-)	>250	+	N	37	L	M	27.3	N	2	EW4811	EY5420	7.1	1	1	1	1	1	1	1	1	1	1	1	1	1	1	1	1	0	1	1	1	1	1	0	1	1	0	0
140018	0.03	−	0.25	−	642.6	＋	L	0.076	(-)	>250	+	N	43	L	F	22	N	2	EW4811	EY5420	7.1	1	1	1	1	1	1	1	1	1	1	1	1	1	1	1	1	0	1	1	1	1	1	0	1	1	0	0
140021	0.16	−	0.08	−	332.3	＋	L	0.079	(-)	>250	+	N	35	L	M	24	N	2	EW4811	EY5420	7.1	1	1	1	1	1	1	1	1	1	1	1	1	1	1	2	2	150	4	1	1	1	1	0	1	1	0	0
140023	0.02	−	0.58	−	2332.9	＋	H	0.075	(-)	>250	+	N	33	L	M	22	N	2	EW4811	EY5420	7.1	1	1	1	1	1	1	1	1	1	1	1	1	1	1	1	2	50	2	1	1	1	1	0	2	1	0	0
140024	0.9	−	0.22	−	842.3	＋	L	0.076	(-)	>250	+	N	27	L	F	22	N	2	EW4811	EY5420	7.1	1	1	1	1	1	1	1	1	1	1	1	1	1	1	1	1	0	1	1	1	1	1	0	1	1	0	0
140026	0.03	−	0.19	−	1240.3	＋	H	0.073	(-)	>250	+	N	26	L	F	19.3	N	2	EW4811	EY5420	7.1	1	1	1	1	1	1	1	1	1	1	1	1	1	1	1	1	0	1	1	1	1	1	0	2	1	0	0
140027	0.05	−	0.08	−	273.7	＋	L	0.077	(-)	211.4	+	N	44	L	F	18.8	N	2	EW4811	EY5420	7.1	1	1	1	1	1	1	1	1	1	1	1	1	1	1	2	2	480	1	1	1	1	1	0	1	1	0	0
140030	0.05	−	0.15	−	964.4	＋	L	0.077	(-)	>250	+	N	25	L	F	17.5	N	2	EW4811	EY5420	7.1	1	1	1	1	1	1	1	1	1	1	1	1	1	1	1	1	0	2	1	1	1	1	0	1	1	0	0
140032	0.03	−	0.11	−	873.8	＋	L	0.078	(-)	>250	+	N	23	L	F	22	N	2	EW4811	EY5420	7.1	1	1	1	1	1	1	1	1	1	1	1	1	1	1	1	2	15	2	1	1	1	1	0	2	1	0	0
140033	0.02	−	0.05	−	347.1	＋	L	0.078	(-)	179.5	+	N	53	L	F	30	O	2	EW4811	EY5420	7.1	1	1	1	1	1	1	1	1	1	1	1	1	1	1	1	2	200	2	1	1	1	1	0	1	1	0	0
140038	0.06	−	0.13	−	731.6	＋	L	0.074	(-)	>250	+	N	50	L	F	30	O	2	EW4811	EY5420	7.1	1	1	2	1	1	1	1	1	1	1	1	1	1	1	1	1	0	1	1	1	1	1	0	1	1	0	0
140039	0.02	−	0.04	−	363.6	＋	L	0.075	(-)	248.4	+	N	44	L	F	22	N	2	EW4811	EY5420	7.1	1	1	1	1	1	1	1	1	1	1	1	1	1	1	1	1	0	1	1	1	1	1	0	1	1	0	0
140040	0.16	−	0.36	−	489.6	＋	L	0.079	(-)	>250	+	N	50	L	F	18	N	2	EW4811	EY5420	7.1	1	1	1	1	1	1	1	1	1	1	1	1	1	1	1	1	0	2	1	1	1	1	0	1	1	0	0
140042	0.02	−	0.43	−	681.2	＋	L	0.074	(-)	>250	+	N	27	L	M	21.3	N	2	EW4811	EY5420	7.1	1	1	1	1	1	1	1	1	1	1	1	1	1	1	1	1	0	3	1	1	1	1	0	2	1	0	0
140045	0.02	−	0.13	−	2352.3	＋	H	0.075	(-)	>250	+	N	40	L	F	22	N	2	EW4811	EY5420	7.1	1	1	1	1	1	1	1	1	1	1	1	1	1	1	1	1	0	1	1	1	1	1	0	1	1	0	0
140052	0.14	−	0.19	−	568.9	＋	L	0.078	(-)	>250	+	N	49	L	F	19.1	N	2	EW4811	EY5420	7.1	1	1	1	1	1	1	1	1	1	1	1	1	1	1	1	1	0	2	1	1	1	1	0	1	1	0	0
140053	0.2	−	0.11	−	257.9	＋	L	0.076	(-)	223.2	+	N	42	L	F	19.2	N	2	EW4811	EY5420	7.1	1	1	1	1	1	1	1	1	1	1	1	1	1	2	1	1	0	1	1	1	1	1	0	1	1	1	Allergic rhinitis
140054	0.06	−	0.27	−	668	＋	L	0.076	(-)	>250	+	N	42	L	F	22	N	2	EW4811	EY5420	7.1	1	1	1	1	1	1	1	1	1	1	1	1	1	1	1	1	0	3	1	1	1	1	0	1	1	0	0
140055	0.11	−	0.43	−	642.3	＋	L	0.071	(-)	>250	+	N	48	L	F	18	N	2	EW4811	EY5420	7.1	4	1	1	1	1	1	1	1	1	1	1	1	1	1	1	1	0	2	1	1	1	1	0	1	1	0	0
140056	0.08	−	0.07	−	296	＋	L	0.077	(-)	204.4	+	N	42	L	F	21.1	N	2	EW4811	EY5420	7.1	1	1	1	1	1	1	1	1	1	1	1	1	1	1	1	2	200	3	1	1	1	1	0	1	1	0	0
140061	0.03	−	0.1	−	279.9	＋	L	0.072	(-)	118.8	+	N	34	L	F	19	N	2	EW4811	EY5420	7.1	1	1	1	1	1	1	1	1	1	1	1	1	1	1	1	1	0	1	1	1	1	1	0	1	1	0	0
140064	0.04	−	0.1	−	489.5	＋	L	0.075	(-)	>250	+	N	61	L	F	22	N	2	EW4811	EY5420	7.1	1	1	1	1	1	1	1	1	1	1	1	1	1	1	1	1	0	2	1	1	1	1	0	1	1	0	0
140065	0.01	−	0.1	−	1121.4	＋	H	0.076	(-)	>250	+	N	43	L	F	24.2	N	2	EW4811	EY5420	7.1	1	1	1	1	1	1	1	1	1	1	1	1	1	1	1	1	0	1	1	1	1	1	0	1	1	0	0
140067	0.07	−	0.08	−	883.3	＋	L	0.08	(-)	>250	+	N	46	L	F	22	N	2	EW4811	EY5420	7.1	1	1	1	1	1	1	1	1	1	1	1	1	1	1	1	1	0	1	1	1	1	1	0	1	1	0	0
140068	0.01	−	0.14	−	290.3	＋	L	0.084	(-)	>250	+	N	44	L	F	21.5	N	2	EW4811	EY5420	7.1	1	1	1	1	1	1	1	1	3	1	1	1	1	1	1	1	0	1	1	1	1	1	0	1	1	0	0
140070	0.16	−	0.06	−	835.1	＋	L	0.076	(-)	>250	+	N	50	L	F	22	N	2	EW4811	EY5420	7.1	1	1	1	1	1	1	1	1	1	1	1	1	1	2	1	2	30	1	1	1	1	1	0	1	1	1	Hyperlipidemia
140071	0.01	−	0.14	−	488.7	＋	L	0.077	(-)	206.9	+	N	46	L	F	36	O	2	EW4811	EY5420	7.1	1	1	1	1	1	1	1	1	1	1	1	1	1	1	1	1	0	3	1	1	1	1	0	1	2	0	0
140073	0.01	−	0.07	−	611.9	＋	L	0.077	(-)	>250	+	N	38	L	F	21.8	N	2	EW4811	EY5420	7.1	1	1	1	1	1	1	1	1	1	1	1	1	1	1	1	2	50	3	1	1	1	1	0	1	1	0	0
140076	0.33	−	0.51	−	831.4	＋	L	0.122	(-)	>250	+	N	64	L	F	22	N	2	EW4811	EY5420	7.1	1	1	1	1	1	1	1	1	1	1	1	1	1	1	1	1	0	4	1	1	1	1	0	1	1	0	0
140077	0.1	−	0.05	−	399.5	＋	L	0.072	(-)	244.4	+	N	61	L	F	22.2	N	2	EW4811	EY5420	7.1	1	1	2	1	1	1	1	1	1	1	1	1	1	1	1	1	0	2	1	1	1	1	0	1	1	0	0
140078	0.11	−	0.15	−	745.3	＋	L	0.072	(-)	>250	+	N	37	L	F	22	N	2	EW4811	EY5420	7.1	1	1	1	1	1	1	1	1	1	1	1	1	1	1	1	1	0	1	1	1	1	1	0	1	1	0	0
140080	0.11	−	0.07	−	1297.3	＋	H	0.092	(-)	>250	+	O	58	L	F	20.3	N	2	EW4811	EY5420	7.1	1	1	2	1	1	1	1	1	1	1	1	1	1	1	1	1	0	1	1	1	1	1	0	1	1	0	0
140084	0.05	−	0.21	−	722.2	＋	L	0.073	(-)	>250	+	O	37	L	F	22.1	N	2	EW4811	EY5420	7.1	1	1	1	1	1	1	1	1	1	1	1	1	1	1	1	1	0	1	1	1	1	1	0	1	1	0	0
140085	0.1	−	0.16	−	617.7	＋	L	0.073	(-)	>250	+	O	46	L	F	22.5	N	2	EW4811	EY5420	7.1	1	1	1	1	1	1	1	1	1	1	1	1	1	1	1	1	0	1	1	1	1	1	0	1	1	0	0
160023	0.02	−	0.73	−	567.1	＋	L	0.079	(-)	>250	+	N	24	L	F	22	N	2	ER2659	ER7449	7.1	1	1	1	1	1	1	1	1	1	1	1	1	1	1	1	1	0	1	1	1	1	1	0	2	1	0	0
180035	0.49	−	0.19	−	411.9	＋	L	0.081	(-)	>250	+	N	47	L	F	22	N	2			7.1	1	1	1	1	1	1	1	1	1	1	1	1	1	1	1	2	200	2	1	1	1	1	0	1	1	0	0
80003	0.22	−	0.06	−	269.9	＋	L	0.072	(-)	144.4	+	D	42	L	M	23	N	2	ER2659	ER7449	7.2	1	1	1	1	1	1	1	1	1	1	1	1	1	1	1	1	0	2	1	1	1	1	0	2	1	0	0
80047	0.03	−	0.12	−	627.1	＋	L	0.759	(-)	218.2	+	D	33	L	M	22	N	2	ER2659	ER7449	7.2	1	1	1	1	1	1	1	1	1	1	1	1	1	1	1	1	0	2	1	1	1	1	0	1	1	0	0
80060	0.07	−	0.09	−	2269.1	＋	H	0.081	(-)	1261	+	N	27	L	F	22	N	2	ER2659	ER7449	7.2	1	1	1	1	1	1	1	1	1	1	1	1	1	1	1	1	0	1	1	1	1	1	0	1	1	0	0
80069	0.09	−	0.1	−	383.1	＋	L	0.079	(-)	246.8	+	N	49	L	F	30	O	2	ER2659	ER7449	7.2	1	1	1	1	1	1	1	1	1	1	3	1	1	1	1	2	200	2	1	1	1	1	0	1	1	0	0
80082	0.01	−	0.24	−	292.9	＋	L	0.077	(-)	198.2	+	O	52	L	F	30	O	2	ER2659	ER7449	7.2	1	1	1	1	1	1	1	1	1	1	1	1	1	1	1	1	0	4	1	1	1	1	0	1	1	0	0
110026	0.36	−	0.11	−	248.4	＋	L	0.067	(-)	191	+	N	30	L	F	22	N	2	ER7449	EY2173	7.2	1	1	1	1	1	1	1	1	1	1	1	1	1	1	1	1	0	1	1	1	1	1	0	1	1	0	0
110028	0.13	−	0.05	−	270.9	＋	L	0.135	(-)	124.6	+	D	64	L	M	30	O	2	ER7449	ER7449	7.2	1	1	4	1	1	1	1	1	1	1	1	1	1	3	1	1	0	3	1	1	1	1	0	1	1	1	Prostatic hyperplasia
110031	0.04	−	0.06	−	744.1	＋	L	0.078	(-)	>250	+	D	46	L	M	23.5	N	2	ER7449	ER7449	7.2	1	1	1	1	1	1	1	1	1	1	1	1	1	1	1	2	50	1	1	1	1	1	0	2	1	0	0
110032	0.68	−	0.13	−	376.3	＋	L	0.081	(-)	145.8	+	N	23	L	F	18.2	N	2	ER7449	ER7449	7.2	1	1	1	1	1	1	1	1	1	1	1	1	1	1	1	1	0	1	1	1	1	1	0	2	1	0	0
110037	0.21	−	0.16	−	1886.4	＋	H	0.075	(-)	>250	+	T	25	L	F	22	N	2	ER7449	ER7449	7.2	1	1	1	1	1	1	1	1	1	1	1	1	1	1	1	1	0	1	1	1	1	1	0	1	1	0	0
110041	0.13	−	0.06	−	290.7	＋	L	0.07	(-)	167.1	+	D	49	L	M	22	N	2	ER7449	ER7449	7.2	1	1	1	1	1	1	1	1	1	1	1	1	1	1	1	1	0	1	1	1	1	1	0	1	1	0	0
110043	0.05	−	0.55	−	1052.1	＋	H	0.077	(-)	>250	+	D	57	L	M	30	O	2	ER7449	EY2173	7.2	1	1	1	1	1	1	1	1	1	1	1	1	1	1	1	1	0	4	1	1	1	1	0	2	1	0	0
110049	0.02	−	0.16	−	885.3	＋	L	0.072	(-)	>250	+	N	45	L	F	18.5	N	2	ER7449	EY2173	7.2	1	1	1	1	1	1	1	1	1	1	1	1	1	1	1	2	100	4	1	1	1	1	0	2	1	0	0
120011	1.61	＋	0.05	−	82.8	＋	L	0.08	(-)	65.35	+	N	45	L	F	36	O	2	ER7449	EY2173	7.2	1	1	1	1	1	1	1	1	1	1	1	1	1	1	1	1	0	2	1	1	1	1	0	2	1	0	0
120012	0.02	−	0.16	−	284.6	＋	L	0.074	(-)	176.7	+	N	50	L	F	22	N	2	ER7449	EY2173	7.2	1	1	1	1	1	1	1	1	1	1	1	1	1	1	1	1	0	2	1	1	1	1	0	2	1	0	0
120013	0.52	−	0.16	−	1013.6	＋	H	0.073	(-)	>250	+	N	33	L	M	17.9	N	2	ER7449	EY2173	7.2	1	1	1	1	1	1	1	1	1	1	1	1	1	1	1	1	0	3	1	1	1	1	0	2	2	0	0
120016	0.17	−	0.13	−	804.6	＋	L	0.071	(-)	>250	+	N	25	L	M	30	O	2	ER7449	EY2173	7.2	1	1	1	1	1	1	1	1	1	1	1	1	1	1	1	1	0	1	1	1	1	1	0	2	2	0	0
120020	0.29	−	0.12	−	420.8	＋	L	0.071	(-)	>250	+	N	38	L	F	15.6	N	2	ER7449	EY2173	7.2	1	1	1	1	1	1	1	1	1	1	1	1	1	1	1	1	0	1	1	1	1	1	0	2	53	0	0
120030	0.02	−	0.49	−	1564.9	＋	H	0.077	(-)	>250	+	N	25	L	F	30	O	2	ER7449	EY2173	7.2	1	1	1	1	1	1	1	1	1	1	1	1	1	1	1	1	0	2	1	1	1	1	0	1	1	0	0
120031	0.02	−	0.1	−	829.1	＋	L	0.08	(-)	>250	+	N	24	L	F	22	N	2	ER7449	EY2173	7.2	1	1	1	1	1	1	1	1	1	1	1	1	1	1	1	1	0	1	1	1	1	1	0	2	1	0	0
120032	0.04	−	0.06	−	381.9	＋	L	0.077	(-)	>250	+	N	50	L	F	25	N	2	ER7449	EY2173	7.2	1	1	1	1	1	1	1	1	1	1	1	1	1	1	2	2	520	1	1	1	1	1	0	1	1	0	0
120034	0.02	−	0.05	−	394.2	＋	L	0.078	(-)	147.6	+	D	56	L	M	24.5	N	2	ER7449	EY2173	7.2	1	1	1	1	1	1	1	1	1	1	1	1	1	1	1	1	0	3	1	1	1	1	0	1	1	0	0
120038	0.22	−	0.06	−	265.4	＋	L	0.079	(-)	203	+	D	41	L	M	21.4	N	2	ER7449	EY2173	7.2	1	1	1	1	1	1	1	1	1	1	1	1	1	2	1	1	0	4	1	1	1	1	0	1	1	1	Atopic dermatitis
120049	0.04	−	0.06	−	458.4	＋	L	0.074	(-)	>250	+	N	54	L	F	14.2	N	2	ER7449	EY2173	7.2	1	1	1	1	1	1	1	1	1	1	1	1	1	1	1	1	0	2	1	1	1	1	0	1	1	0	0
120050	0.02	−	0.07	−	389.6	＋	L	0.081	(-)	>250	+	T	45	L	F	17.2	N	2	ER7449	EY2173	7.2	1	1	1	1	1	1	1	1	1	1	1	1	1	1	1	1	0	3	1	1	1	1	0	1	1	0	0
120063	0.01	−	0.08	−	348.7	＋	L	0.076	(-)	>250	+	N	58	L	F	22	N	2	ER7449	EY2173	7.2	1	1	1	1	1	1	1	1	1	1	1	1	1	1	1	1	0	1	1	1	1	1	0	1	1	0	0
120064	0.01	−	0.28	−	495.8	＋	L	0.076	(-)	>250	+	N	50	L	F	22	N	2	ER7449	EY2173	7.2	1	1	1	1	1	1	1	1	1	1	1	1	1	1	1	1	0	1	1	1	1	1	0	1	1	0	0
140001	0.04	−	0.05	−	2001.7	＋	H	0.073	(-)	>250	+	D	53	L	M	27	N	2	EW4811	EY5420	7.2	1	1	3	1	1	1	1	1	1	1	1	1	1	1	1	1	0	2	1	1	1	1	0	1	1	0	0
140002	0.11	−	0.14	−	1030.9	＋	H	0.073	(-)	>250	+	D	29	L	M	22.6	N	2	EW4811	EY5420	7.2	1	1	1	1	1	1	1	1	1	1	1	1	1	1	1	1	0	2	1	1	1	1	0	2	1	0	0
140012	0.23	−	0.12	−	668.8	＋	L	0.211	(-)	>250	+	N	56	L	F	22	N	2	EW4811	EY5420	7.2	1	1	1	1	1	1	1	1	1	1	1	1	1	1	1	2	150	2	1	1	1	1	0	1	1	0	0
140019	0.49	−	0.11	−	708.8	＋	L	0.072	(-)	>250	+	N	41	L	M	23	N	2	EW4811	EY5420	7.2	1	1	1	1	1	1	1	1	1	1	1	1	1	1	1	1	0	2	1	1	1	1	0	2	2	0	0
140022	0.56	−	0.05	−	563.6	＋	L	0.077	(-)	>250	+	N	46	L	F	30	O	2	EW4811	EY5420	7.2	1	1	1	1	1	1	1	1	1	1	1	1	1	1	2	2	580	1	1	1	1	1	0	2	1	0	0
140025	0.03	−	0.1	−	2677.5	＋	H	0.079	(-)	>250	+	N	25	L	F	22	N	2	EW4811	EY5420	7.2	1	1	1	1	1	1	1	1	1	1	1	1	1	1	1	1	0	1	1	1	1	1	0	1	1	0	0
140028	0.06	−	0.12	−	1023	＋	H	0.118	(-)	>250	+	N	24	L	F	22	N	2	EW4811	EY5420	7.2	1	1	1	1	1	1	1	1	1	1	1	1	1	1	1	1	0	1	1	1	1	1	0	1	1	0	0
140034	0.02	−	0.13	−	685.7	＋	L	0.074	(-)	>250	+	N	27	L	F	29	N	2	EW4811	EY5420	7.2	1	1	1	1	1	1	1	1	1	1	1	1	1	1	1	1	0	1	1	1	1	1	0	1	1	0	0
140035	0.12	−	0.15	−	1296.1	＋	H	0.094	(-)	>250	+	N	25	L	F	20.1	N	2	EW4811	EY5420	7.2	1	1	1	1	1	1	1	1	1	1	1	1	1	1	1	1	0	1	1	1	1	1	0	2	1	0	0
140036	0.02	−	0.07	−	922.5	＋	L	0.087	(-)	>250	+	N	29	L	M	22.4	N	2	EW4811	EY5420	7.2	1	1	1	1	1	1	1	1	1	1	1	1	1	1	1	2	30	1	1	1	1	1	0	2	1	0	0
140041	0.03	−	0.21	−	498.8	＋	L	0.076	(-)	>250	+	N	36	L	F	30	O	2	EW4811	EY5420	7.2	1	1	1	1	1	1	1	1	1	1	1	1	1	1	1	2	100	2	1	1	1	1	0	1	1	0	0
140043	2.35	＋	0.08	−	928.8	＋	L	0.069	(-)	>250	+	N	37	L	M	23.9	N	2	EW4811	EY5420	7.2	1	1	1	1	1	1	1	1	1	1	1	1	1	1	1	1	0	1	1	1	1	1	0	1	1	0	0
140044	2.09	＋	0.26	−	800.9	＋	L	0.082	(-)	>250	+	N	50	L	F	30	O	2	EW4811	EY5420	7.2	1	1	1	1	1	1	1	1	1	1	1	1	1	1	1	2	200	1	1	1	1	1	0	1	1	0	0
140046	0.12	−	0.45	−	1188.7	＋	H	0.078	(-)	>250	+	N	22	L	F	20	N	2	EW4811	EY5420	7.2	1	1	1	1	1	1	1	1	1	1	1	1	1	1	1	1	0	1	1	1	1	1	0	1	1	0	0
140047	0.39	−	0.08	−	404.7	＋	L	0.074	(-)	>250	+	N	39	L	M	30	O	2	EW4811	EY5420	7.2	1	1	1	1	1	1	1	1	1	1	1	1	1	1	2	2	230	1	1	1	1	1	0	1	1	0	0
140048	0.04	−	0.16	−	1020.9	＋	H	0.075	(-)	>250	+	N	23	L	F	22.2	N	2	EW4811	EY5420	7.2	1	1	1	1	1	1	1	1	1	1	1	1	1	1	1	1	0	2	1	1	1	1	0	1	1	0	0
140049	0.03	−	0.39	−	507.1	＋	L	0.079	(-)	>250	+	N	30	L	F	22	N	2	EW4811	EY5420	7.2	1	1	1	1	1	1	1	1	1	1	1	1	1	1	1	2	50	2	1	1	1	1	0	1	1	0	0
140050	0.94	−	1.83	＋	12934.6	＋	H	23.59	(+)	>250	+	N	24	L	F	22	N	2	EW4811	EY5420	7.2	1	1	1	1	3	1	1	1	1	1	1	1	1	1	1	1	0	3	1	1	1	1	0	2	1	0	0
140051	0.19	−	0.21	−	307.7	＋	L	0.075	(-)	154.1	+	N	42	L	F	18.8	N	2	EW4811	EY5420	7.2	1	1	1	1	1	1	1	1	1	1	1	1	1	1	1	1	0	1	1	1	1	1	0	1	1	0	0
140057	0.04	−	0.2	−	441.3	＋	L	0.074	(-)	>250	+	N	40	L	F	22	N	2	EW4811	EY5420	7.2	1	1	1	1	1	1	1	1	1	1	1	1	1	2	2	2	150	4	1	1	1	1	0	1	1	1	Dysmenorrhea
140058	0.28	−	0.14	−	915.4	＋	L	0.07	(-)	>250	+	N	30	L	F	22	N	2	EW4811	EY5420	7.2	1	1	1	1	4	1	1	1	1	1	1	1	1	1	1	1	0	1	1	1	1	1	0	1	1	0	0
140059	0.01	−	0.44	−	1243.7	＋	H	0.074	(-)	>250	+	N	33	L	F	22	N	2	EW4811	EY5420	7.2	1	1	1	1	1	1	1	1	1	1	1	1	1	1	1	1	0	3	1	1	1	1	0	1	1	0	0
140060	0.89	−	0.11	−	540.8	＋	L	0.074	(-)	>250	+	N	40	L	F	22	N	2	EW4811	EY5420	7.2	1	1	1	1	1	1	1	1	1	1	1	1	1	1	1	1	0	1	1	1	1	1	0	1	1	0	0
140062	1.55	＋	0.11	−	367.4	＋	L	0.07	(-)	>250	+	N	40	L	F	30	O	2	EW4811	EY5420	7.2	1	1	1	1	1	1	1	1	1	1	1	1	1	1	1	1	0	1	1	1	1	1	0	1	1	0	0
140063	0.02	−	0.25	−	668	＋	L	0.074	(-)	>250	+	N	59	L	F	26.9	N	2	EW4811	EY5420	7.2	1	1	1	1	1	1	1	1	1	1	1	1	1	1	1	1	0	1	1	1	1	1	0	1	1	0	0
140066	0.07	−	0.14	−	985.9	＋	L	0.073	(-)	>250	+	N	41	L	F	22	N	2	EW4811	EY5420	7.2	1	1	1	1	1	1	1	4	1	1	1	1	1	1	1	1	0	2	1	1	1	1	0	1	2	0	0
140069	0.06	−	1.43	＋	1696.1	＋	H	0.074	(-)	>250	+	N	42	L	F	19.6	N	2	EW4811	EY5420	7.2	1	1	1	1	1	1	1	1	1	1	3	1	1	1	1	1	0	1	1	1	1	1	0	1	1	0	0
140072	0.16	−	0.15	−	1618.1	＋	H	0.097	(-)	>250	+	N	39	L	F	19.6	N	2	EW4811	EY5420	7.2	1	1	1	1	1	1	1	1	1	1	1	1	1	1	2	2	225	1	1	1	1	1	0	1	1	0	0
140074	0.05	−	0.44	−	159.9	＋	L	0.075	(-)	131.7	+	N	42	L	F	20.8	N	2	EW4811	EY5420	7.2	1	1	1	1	1	1	1	1	1	1	1	1	1	1	1	1	0	2	1	1	1	1	0	1	1	0	0
140075	0.65	−	0.09	−	1132.4	＋	H	0.074	(-)	>250	+	N	43	L	F	22	N	2	EW4811	EY5420	7.2	1	1	1	1	1	1	1	1	1	1	1	1	1	1	1	1	0	1	1	1	1	1	0	1	1	0	0
140079	0.03	−	0.17	−	780.5	＋	L	0.079	(-)	>250	+	O	40	L	F	18	N	2	EW4811	EY5420	7.2	1	1	1	1	1	1	1	1	1	1	1	1	1	2	1	1	0	3	1	1	1	1	0	1	1	1	Hashimoto disease
140082	0.04	−	0.09	−	1085.6	＋	H	0.076	(-)	>250	+	O	50	L	F	22	N	2	EW4811	EY5420	7.2	1	1	1	1	1	1	1	1	1	1	1	1	1	1	1	1	0	1	1	1	1	1	0	1	1	0	0
140083	2.21	＋	0.48	−	860.5	＋	L	0.077	(-)	>250	+	O	35	L	F	22	N	2	EW4811	EY5420	7.2	1	1	1	1	1	1	1	1	1	1	1	1	1	1	1	2	100	2	1	1	1	1	0	1	1	0	0
140086	0.62	−	0.21	−	560.7	＋	L	0.075	(-)	>250	+	N	34	L	F	22	N	2	EW4811	EY5420	7.2	1	1	1	1	1	1	1	1	1	1	1	1	1	1	1	1	0	3	1	1	1	1	0	1	1	0	0
140087	1.63	＋	0.08	−	738.7	＋	L	0.078	(-)	>250	+	D	45	L	M	24.9	N	2	EW4811	EY5420	7.2	1	1	1	1	1	1	1	1	1	1	1	1	1	1	1	2	300	3	1	1	1	1	0	1	1	0	0
140088	0.08	−	0.05	−	476.9	＋	L	0.074	(-)	>250	+	D	37	L	M	25	N	2	EW4811	EY5420	7.2	1	1	1	1	1	1	1	1	1	1	1	1	1	1	1	1	0	1	1	1	1	1	0	2	1	0	0
160020	0.16	−	0.09	−	687.8	＋	L	0.743	(-)	>250	+	N	23	L	F	30	O	2	ER2659	ER7449	7.2	1	1	1	1	1	1	1	1	1	1	1	1	1	1	1	1	0	2	1	1	1	1	0	1	1	0	0
160058	0.02	−	0.1	−	667	＋	L	0.084	(-)	>250	+	T	28	L	M	26	N	2	ER2659	ER7449	7.2	1	1	1	1	1	1	1	1	1	1	1	1	1	1	1	1	0	2	1	1	1	1	0	2	1	0	0
170004	0.02	−	0.07	−	747.1	＋	L	0.074	(-)	>250	+	D	50	L	F	22	N	2	ER9480	EW4811	7.2	1	1	1	1	1	1	1	1	1	1	1	1	1	3	1	1	0	1	1	1	1	1	0	1	1	1	Central diabetes insipidus
180034	0.02	−	0.18	−	526.5	＋	L	0.091	(-)	>250	+	N	31	L	F	30	O	2			7.2	1	1	1	1	1	1	1	1	1	1	1	1	1	1	2	2	360	2	1	1	1	1	0	1	1	0	0
10015	0.01	−	0.05	−	203.7	＋	L	0.081	(-)	101	+	T	53	L	M	21	N	2	ER2659	ER7449	7.3	1	1	1	1	1	1	1	1	1	1	1	1	1	1	2	2	330	1	1	1	1	1	0	1	1	0	0
10044	0.65	−	0.15	−	1207.7	＋	H	0.076	(-)	>250	+	N	39	L	F	22	N	2	EP9605	ER2659	7.3	1	1	1	1	1	1	1	1	1	1	1	1	1	1	1	1	0	1	1	1	1	1	0	1	1	0	0
10229	0.01	−	0.31	−	252.1	＋	L	0.074	(-)	198.6	+	N	40	L	F	3	N	2	ER2659	ER7449	7.3	1	1	1	1	1	1	1	1	1	1	1	1	1	1	1	1	0	4	1	1	1	1	0	2	1	0	0
70085	0.41	−	0.07	−	1163.1	＋	H	0.087	(-)	>250	+	N	22	L	F	22	N	2	ER9480	ER7449	7.3	1	1	1	1	1	1	1	1	1	1	1	1	1	1	1	1	0	2	1	1	1	1	0	1	1	0	0
70087	0.2	−	0.08	−	579.7	＋	L	0.07	(-)	>250	+	N	22	L	F	18	N	2	ER9480	ER7449	7.3	1	1	1	1	1	1	1	1	1	1	1	1	1	1	1	1	0	2	1	1	1	1	0	1	1	0	0
70088	0.12	−	1.63	＋	1384.5	＋	H	0.074	(-)	>250	+	N	21	L	F	22	N	2	ER9480	ER7449	7.3	1	1	1	1	1	1	1	1	1	1	1	1	1	1	1	1	0	2	1	1	1	1	0	1	1	0	0
80019	0.01	−	0.24	−	436.4	＋	L	0.082	(-)	230.7	+	N	48	L	F	30	O	2	ER2659	ER7449	7.3	1	1	1	1	1	1	1	1	1	1	1	1	1	1	1	1	0	1	1	1	1	1	0	2	1	0	0
80030	0.03	−	0.07	−	907.7	＋	L	0.077	(-)	877.5	+	N	41	L	F	22	N	2	ER2659	ER7449	7.3	1	1	1	1	1	1	1	1	1	1	1	1	1	1	1	2	60	3	1	1	1	1	0	1	1	0	0
80031	0.13	−	0.29	−	759.7	＋	L	0.081	(-)	776.1	+	N	27	L	F	18.2	N	2	ER2659	ER7449	7.3	1	1	1	1	1	1	1	1	1	1	1	1	1	1	1	1	0	1	1	1	1	1	0	2	1	0	0
80039	0.01	−	0.13	−	547	＋	L	0.084	(-)	714	+	N	24	L	F	20.7	N	2	ER2659	ER7449	7.3	1	1	1	1	1	1	1	1	1	1	1	1	1	2	1	1	0	1	1	1	1	1	0	2	1	1	Reflux esophagitis
80042	0.1	−	0.38	−	634.3	＋	L	0.073	(-)	217.1	+	D	62	L	M	22	N	2	ER2659	ER7449	7.3	1	1	1	1	1	1	1	1	1	1	1	1	1	1	1	1	0	1	1	1	1	1	0	1	1	0	0
80044	0.26	−	0.04	−	451.6	＋	L	0.078	(-)	378.4	+	D	35	L	M	30	O	2	ER2659	ER7449	7.3	1	1	4	1	1	1	1	1	1	1	1	1	1	1	1	1	0	2	1	1	1	1	0	1	1	0	0
80049	0.05	−	0.16	−	656.5	＋	L	0.087	(-)	413.2	+	D	50	L	F	22.5	N	2	ER2659	ER7449	7.3	1	1	1	1	1	1	1	1	1	1	1	1	1	1	1	1	0	1	1	1	1	1	0	1	1	0	0
80059	0.03	−	0.1	−	213.8	＋	L	0.098	(-)	201.5	+	N	24	L	F	22	N	2	ER2659	ER7449	7.3	1	1	1	1	1	1	1	1	1	1	1	1	1	1	1	1	0	1	1	1	1	1	0	1	1	0	0
80063	0.23	−	0.21	−	1300.6	＋	H	0.077	(-)	1348	+	N	29	L	F	20.2	N	2	ER2659	ER7449	7.3	1	1	1	1	1	1	1	1	1	1	1	1	1	1	1	1	0	1	1	1	1	1	0	1	1	0	0
80080	0.72	−	0.28	−	1025.7	＋	H	0.075	(-)	810.7	+	N	24	L	F	22	N	2	ER2659	ER7449	7.3	1	1	1	1	1	1	1	1	1	1	1	1	1	1	1	1	0	1	1	1	1	1	0	1	1	0	0
100027	0.03	−	0.07	−	370.3	＋	L	0.386	(-)	>250	+	D	40	L	F	23	N	2	EP9605	ER9480	7.3	1	1	1	1	1	1	1	1	1	1	1	1	1	1	1	1	0	1	1	1	1	1	0	1	1	0	0
100044	0.05	−	0.08	−	547.4	＋	L	0.076	(-)	>250	+	T	41	L	F	22	N	2	EP9605	ER9480	7.3	1	1	1	1	1	1	1	1	1	1	1	1	1	1	1	1	0	1	1	1	1	1	0	1	1	0	0
110046	0.02	−	0.03	−	553.7	＋	L	0.071	(-)	>250	+	T	56	L	M	22.6	N	2	ER7449	EY2173	7.3	1	1	3	1	1	1	1	1	1	1	1	1	1	1	1	1	0	4	1	1	1	1	0	2	1	0	0
150002	0.07	−	0.09	−	1144.1	＋	H	0.082	(-)	>250	+	N	53	L	F	22	N	2	ER2659	ER7449	7.3	1	1	1	1	1	1	1	1	1	1	1	1	1	1	1	1	0	3	1	1	1	1	0	1	1	0	0
150005	0.03	−	0.28	−	580.7	＋	L	0.08	(-)	>250	+	N	23	L	F	19.5	N	2	ER2659	ER7449	7.3	1	1	1	1	1	1	1	1	1	1	1	1	1	1	1	1	0	1	1	1	1	1	0	2	1	0	0
150006	0.03	−	0.66	−	423.8	＋	L	0.076	(-)	>250	+	N	57	L	F	22	N	2	ER2659	ER7449	7.3	1	1	1	1	1	1	1	1	1	1	1	1	1	1	1	1	0	2	1	1	1	1	0	1	1	0	0
150007	0.07	−	2.14	＋	871.2	＋	L	0.076	(-)	>250	+	N	27	L	F	22	N	2	ER2659	ER7449	7.3	1	1	1	1	1	1	1	1	1	1	1	1	1	1	1	1	0	2	1	1	1	1	0	2	1	0	0
150011	0.49	−	0.59	−	868.6	＋	L	0.077	(-)	>250	+	N	23	L	F	22	N	2	ER2659	ER7449	7.3	1	1	1	1	1	1	1	1	1	1	1	1	1	1	1	1	0	3	1	1	1	1	0	1	1	0	0
150012	0.06	−	0.1	−	1879.9	＋	H	0.142	(-)	>250	+	N	50	L	F	22	N	2	ER2659	ER7449	7.3	1	1	1	1	1	1	1	1	1	1	1	1	1	1	1	1	0	1	1	1	1	1	0	1	1	0	0
150014	0.04	−	0.09	−	347.4	＋	L	0.07	(-)	>250	+	N	45	L	F	22.9	N	2	ER2659	ER7449	7.3	1	1	1	1	1	1	1	1	1	1	1	1	1	1	1	2	200	1	1	1	1	1	0	1	1	0	0
150016	0.05	−	0.17	−	2292.8	＋	H	0.074	(-)	>250	+	N	26	L	F	18	N	2	ER2659	ER7449	7.3	1	1	1	1	1	1	1	1	1	1	1	1	1	1	1	1	0	1	1	1	1	1	0	1	1	0	0
150017	1.85	＋	0.7	−	3115	＋	H	127.6	(+)	>250	+	N	25	L	F	22	N	2	ER2659	ER7449	7.3	1	1	1	1	1	1	1	1	1	1	1	1	1	1	1	1	0	1	1	1	1	1	0	1	1	0	0
150018	0.11	−	0.07	−	267.4	＋	L	0.074	(-)	225.4	+	N	26	L	M	24.1	N	2	ER2659	ER7449	7.3	1	1	1	1	1	1	1	1	1	1	1	1	1	1	2	2	60	3	1	1	1	1	0	1	1	0	0
150022	0.05	−	0.11	−	734.2	＋	L	0.112	(-)	>250	+	N	58	L	F	30	O	2	ER2659	ER7449	7.3	1	1	3	1	1	3	1	1	1	1	1	1	1	1	1	2	15	4	1	1	1	1	0	2	2	0	0
150023	0.18	−	0.14	−	1222.6	＋	H	0.081	(-)	>250	+	N	24	L	F	22	N	2	ER2659	ER7449	7.3	1	1	1	1	1	1	1	1	1	1	1	1	1	1	1	1	0	1	1	1	1	1	0	2	1	0	0
150025	0.12	−	0.14	−	460.4	＋	L	0.077	(-)	>250	+	N	22	L	F	22	N	2	ER2659	ER7449	7.3	1	1	1	1	1	1	1	1	1	1	1	1	1	3	1	1	0	2	1	1	1	1	0	2	1	1	Irregular menstruation
150026	1.04	−	0.28	−	873.3	＋	L	0.076	(-)	>250	+	N	26	L	F	22	N	2	ER2659	ER7449	7.3	1	1	1	1	1	1	1	1	1	1	1	1	1	2	1	1	0	1	1	1	1	1	0	1	1	1	Atopic dermatitis
150027	0.01	−	0.09	−	217.9	＋	L	0.076	(-)	158.6	+	N	40	L	F	22	N	2	ER2659	ER7449	7.3	1	1	1	1	1	1	1	1	1	1	1	1	1	1	1	2	200	2	1	1	1	1	0	1	1	0	0
150029	0.01	−	0.09	−	736.7	＋	L	0.08	(-)	>250	+	N	46	L	F	24.9	N	2	ER2659	ER7449	7.3	1	1	1	1	1	1	1	1	1	1	1	1	1	1	1	1	0	1	1	1	1	1	0	2	1	0	0
150030	0.1	−	0.11	−	427	＋	L	0.078	(-)	>250	+	N	29	L	F	22.9	N	2	ER2659	ER7449	7.3	1	1	1	1	1	1	1	1	1	1	1	1	1	1	1	1	0	3	1	1	1	1	0	1	1	0	0
150032	0.07	−	0.07	−	454.5	＋	L	0.078	(-)	>250	+	N	23	L	F	22.5	N	2	ER2659	ER7449	7.3	4	1	1	1	1	1	1	1	1	1	1	1	1	1	1	1	0	2	1	1	1	1	0	1	1	0	0
150033	0.1	−	0.07	−	720.5	＋	L	0.08	(-)	>250	+	N	24	L	M	19.7	N	2	ER2659	ER7449	7.3	1	1	1	1	1	1	1	1	1	1	1	1	1	1	2	2	12	2	1	1	1	1	0	1	1	0	0
150034	0.01	−	0.06	−	386.7	＋	L	0.077	(-)	>250	+	N	43	L	F	26.9	N	2	ER2659	ER7449	7.3	1	1	1	1	1	1	1	1	1	1	1	1	1	1	2	2	200	4	1	1	1	1	0	1	1	0	0
150037	0.04	−	0.05	−	160.8	＋	L	0.08	(-)	51.36	+	N	61	L	F	24	N	2	ER2659	ER7449	7.3	1	1	1	1	1	1	1	1	1	1	1	1	1	1	1	2	450	1	1	1	1	1	0	1	1	0	0
150038	0.36	−	0.23	−	1841.3	＋	H	0.08	(-)	>250	+	N	41	L	F	22	N	2	ER2659	ER7449	7.3	1	1	1	1	1	1	1	1	1	1	1	1	1	1	1	1	0	2	1	1	1	1	0	1	1	0	0
150039	0.51	−	0.1	−	1051.6	＋	H	0.078	(-)	>250	+	N	22	L	M	23.1	N	2	ER2659	ER7449	7.3	1	1	1	1	1	1	1	1	1	1	1	1	1	1	1	1	0	1	1	1	1	1	0	1	1	0	0
150042	0.15	−	0.07	−	577.8	＋	L	0.081	(-)	>250	+	N	42	L	M	21.3	N	2	ER2659	ER7449	7.3	1	1	1	1	1	1	1	1	1	1	1	1	1	1	2	2	100	1	1	1	1	1	0	1	1	0	0
150043	0.12	−	0.06	−	595.6	＋	L	0.079	(-)	>250	+	N	49	L	F	19.1	N	2	ER2659	ER7449	7.3	1	1	1	1	1	1	1	1	1	1	1	1	1	1	1	1	0	4	1	1	1	1	0	1	1	0	0
150045	0.01	−	0.03	−	1014.7	＋	H	0.081	(-)	>250	+	N	49	L	F	22	N	2	ER2659	ER7449	7.3	1	1	1	1	1	1	1	1	1	1	1	1	1	1	1	2	100	4	1	1	1	1	0	1	1	0	0
150049	0.03	−	0.08	−	1367.6	＋	H	0.077	(-)	>250	+	N	55	L	F	22	N	2	ER2659	ER7449	7.3	1	1	1	1	1	1	1	1	1	1	1	1	1	1	1	1	0	1	1	1	1	1	0	1	1	0	0
150050	0.13	−	0.16	−	273.6	＋	L	0.078	(-)	211	+	N	50	L	F	22	N	2	ER2659	ER7449	7.3	1	1	1	1	1	1	1	1	1	1	1	1	1	1	1	1	0	2	1	1	1	1	0	1	1	0	0
150051	0.76	−	0.1	−	790.7	＋	L	0.078	(-)	>250	+	N	44	L	F	22	N	2	ER2659	ER7449	7.3	1	1	1	1	1	1	1	1	1	1	1	1	1	1	2	2	100	2	1	1	1	1	0	1	1	0	0
150053	0.15	−	0.08	−	644	＋	L	0.076	(-)	>250	+	N	56	L	F	22	N	2	ER2659	ER7449	7.3	1	1	1	1	1	1	1	1	1	1	1	1	1	1	1	1	0	1	1	1	1	1	0	1	2	0	0
150054	0.26	−	0.03	−	638.5	＋	L	0.077	(-)	>250	+	N	52	L	F	30	O	2	ER2659	ER7449	7.3	1	1	3	1	1	1	1	1	1	1	1	1	1	1	1	1	0	3	1	1	1	1	0	2	1	0	0
150055	0.02	−	0.06	−	486.3	＋	L	0.075	(-)	>250	+	N	54	L	F	22	N	2	ER2659	ER7449	7.3	1	1	1	1	1	1	1	1	1	1	1	1	1	1	1	1	0	1	1	1	1	1	0	1	1	0	0
150056	0.02	−	0.06	−	268.1	＋	L	0.079	(-)	190.3	+	N	47	L	F	22	N	2	ER2659	ER7449	7.3	1	1	1	1	1	1	1	1	1	1	1	1	1	1	1	1	0	4	1	1	1	1	0	2	1	0	0
150057	0.71	−	0.39	−	1278.9	＋	H	16.05	(+)	>250	+	N	40	L	F	22	N	2	ER2659	ER7449	7.3	1	1	1	1	1	1	1	1	1	1	1	1	1	1	1	2	25	2	1	1	1	1	0	2	1	0	0
150058	0.02	−	0.23	−	620.4	＋	L	0.078	(-)	>250	+	N	33	L	M	22	N	2	ER2659	ER7449	7.3	1	1	1	1	1	1	1	1	1	1	1	1	1	1	1	1	0	3	1	1	1	1	0	2	2	0	0
150059	0.02	−	0.15	−	1179.5	＋	H	0.082	(-)	>250	+	N	44	L	M	20.8	N	2	ER2659	ER7449	7.3	1	1	1	1	1	1	1	1	1	1	1	1	1	1	1	2	60	2	1	1	1	1	0	1	1	0	0
150062	0.42	−	0.05	−	589.6	＋	L	0.081	(-)	>250	+	T	45	L	F	21.5	N	2	ER2659	ER7449	7.3	1	1	1	1	1	1	1	1	1	1	1	1	1	1	1	1	0	1	1	1	1	1	0	1	1	0	0
150063	0.04	−	0.16	−	719.7	＋	L	0.078	(-)	>250	+	T	73	H	M	21.4	N	2	ER2659	ER7449	7.3	1	1	3	1	1	1	1	1	1	1	1	1	1	1	1	1	0	4	1	1	1	1	0	1	1	0	0
150065	1.13	−	0.54	−	509.3	＋	L	0.08	(-)	>250	+	D	31	L	F	22	N	2	ER2659	ER7449	7.3	1	1	1	1	1	1	1	1	1	1	1	1	1	1	1	1	0	3	1	1	1	1	0	1	1	0	0
150068	0.59	−	0.18	−	937.5	＋	L	0.073	(-)	>250	+	D	42	L	M	21.2	N	2	ER2659	ER7449	7.3	1	1	1	1	1	1	1	1	1	1	1	1	1	1	1	1	0	1	1	1	1	1	0	2	1	0	0
150069	0.14	−	0.06	−	1018.5	＋	H	0.079	(-)	>250	+	D	42	L	M	21.2	N	2	ER2659	ER7449	7.3	1	1	1	1	1	1	1	1	1	1	1	1	1	1	1	2	150	2	1	1	1	1	0	1	1	0	0
150072	0.01	−	0.05	−	139	＋	L	0.073	(-)	106.3	+	D	69	H	M	30	O	2	ER2659	ER7449	7.3	3	1	2	1	1	1	1	1	1	1	1	1	1	1	1	1	0	3	1	1	1	1	0	1	1	0	0
150074	0.02	−	0.07	−	350.1	＋	L	0.081	(-)	246.3	+	D	60	L	M	22	N	2	ER2659	ER7449	7.3	1	1	1	1	1	1	1	1	1	1	1	1	1	1	1	1	0	3	1	1	1	1	0	1	1	0	0
150075	0.03	−	0.24	−	2859	＋	H	1.77	(-)	>250	+	N	50	L	F	30	O	2	ER2659	ER7449	7.3	1	1	1	1	1	1	1	1	1	1	1	1	1	1	1	1	0	1	1	1	1	1	0	1	1	0	0
150076	0.01	−	0.06	−	563.7	＋	L	0.08	(-)	>250	+	N	57	L	F	22	N	2	ER2659	ER7449	7.3	1	1	3	1	1	1	1	1	1	1	1	1	1	1	1	1	0	2	1	1	1	1	0	1	1	0	0
160001	0.01	−	0.07	−	40.7	−	L	0.075	(-)	16.79	+	D	64	L	M	22	N	2	ER2659	ER7449	7.3	1	1	3	1	1	4	1	1	1	3	1	1	1	1	1	2	600	4	1	1	1	1	0	1	2	0	0
160002	0.82	−	0.09	−	343.8	＋	L	0.087	(-)	>250	+	D	57	L	M	28	N	2	ER2659	ER7449	7.3	1	1	3	1	1	1	1	1	1	1	1	1	1	3	2	2	525	1	1	1	1	1	0	1	2	1	Hyperlipidemia
160003	0.02	−	0.05	−	322.6	＋	L	0.086	(-)	219.4	+	D	45	L	F	23	N	2	ER9605	ER7449	7.3	1	1	1	1	1	1	1	1	1	1	1	1	1	1	1	1	0	2	1	1	1	1	0	1	1	0	0
160005	0.03	−	0.04	−	960	＋	L	0.083	(-)	>250	+	D	60	L	M	30	O	2	ER2659	ER7449	7.3	1	1	3	1	1	1	1	1	1	1	1	1	1	1	1	2	100	3	1	1	1	1	0	2	1	0	0
160007	0.02	−	0.07	−	211.4	＋	L	0.078	(-)	137.4	+	N	51	L	F	21.8	N	2	ER2659	ER7449	7.3	1	1	1	1	1	1	1	1	1	1	1	1	1	1	1	1	0	3	1	1	1	1	0	1	1	0	0
160010	0.16	−	0.16	−	652	＋	L	0.08	(-)	>250	+	N	41	L	F	22	N	2	ER2659	ER7449	7.3	1	1	1	1	1	1	1	1	1	1	1	1	1	1	1	2	25	1	1	1	1	1	0	1	1	0	0
160011	0.33	−	0.08	−	787.5	＋	L	0.079	(-)	>250	+	N	41	L	M	30	O	2	ER2659	ER7449	7.3	1	1	1	1	1	1	1	1	1	1	1	1	1	1	1	1	0	2	1	1	1	1	0	1	1	0	0
160015	0.01	−	0.13	−	146.9	＋	L	0.08	(-)	140.1	+	N	42	L	F	18	N	2	ER2659	ER7449	7.3	1	1	1	1	1	1	1	1	1	1	1	1	1	1	1	1	0	1	1	1	1	1	0	2	1	0	0
160017	0.06	−	0.1	−	683.9	＋	L	0.079	(-)	>250	+	N	32	L	M	22.8	N	2	ER2659	ER7449	7.3	1	1	1	1	1	1	1	1	1	1	1	1	1	1	1	1	0	1	1	1	1	1	0	1	1	0	0
160018	0.04	−	0.16	−	775.7	＋	L	0.08	(-)	>250	+	N	27	L	F	18	N	2	ER2659	ER7449	7.3	1	1	1	1	1	1	1	1	1	1	1	1	1	1	2	2	170	3	1	1	1	1	0	1	1	0	0
160019	0.02	−	0.37	−	656.1	＋	L	0.079	(-)	>250	+	N	24	L	M	19.3	N	2	ER2659	ER7449	7.3	1	1	1	1	1	1	1	1	1	1	1	1	1	1	1	1	0	2	1	1	1	1	0	2	1	0	0
160022	0.05	−	0.1	−	746	＋	L	0.08	(-)	>250	+	N	30	L	F	22	N	2	ER2659	ER7449	7.3	1	1	1	1	1	1	1	1	1	1	1	1	1	1	1	1	0	3	1	1	1	1	0	2	1	0	0
160025	0.2	−	1.61	＋	2278.9	＋	H	2.29	(+)	>250	+	N	25	L	M	21	N	2	ER2659	ER7449	7.3	1	1	1	1	1	1	1	1	1	1	1	1	1	1	2	2	5	2	1	1	1	1	0	1	1	0	0
160027	0.05	−	0.34	−	642.8	＋	L	0.083	(-)	>250	+	N	23	L	F	22	N	2	ER2659	ER7449	7.3	1	1	1	1	1	1	1	1	1	1	1	1	1	1	1	1	0	2	1	1	1	1	0	1	1	0	0
160030	0.06	−	0.1	−	857.1	＋	L	0.716	(-)	>250	+	T	57	L	M	21.2	N	2	ER2659	ER7449	7.3	4	1	4	1	1	1	1	1	1	1	1	1	1	1	2	2	300	1	2	2	2	2	0	1	1	0	0
160031	0.06	−	0.09	−	323.5	＋	L	0.08	(-)	>250	+	T	45	L	F	36	O	2	ER2659	ER7449	7.3	1	1	1	1	1	1	1	1	1	1	1	1	1	1	1	1	0	2	1	1	1	1	0	1	1	0	0
160034	0.07	−	0.07	−	828	＋	L	0.113	(-)	>250	+	T	34	L	F	30	O	2	ER2659	ER7449	7.3	1	1	1	1	1	1	1	1	1	1	1	1	1	1	1	1	0	1	1	1	1	1	0	1	1	0	0
160036	0.02	−	0.05	−	833.2	＋	L	0.079	(-)	>250	+	T	37	L	M	20.4	N	2	ER2659	ER7449	7.3	1	1	1	1	1	1	1	1	1	1	1	1	1	1	1	1	0	1	1	1	1	1	0	1	1	0	0
160037	0.17	−	0.04	−	866.1	＋	L	0.081	(-)	>250	+	T	31	L	M	21.7	N	2	ER2659	ER7449	7.3	1	1	1	1	1	1	1	1	1	1	1	1	1	1	1	1	0	1	1	1	1	1	0	1	1	0	0
160043	0.28	−	0.5	−	1109	＋	H	0.08	(-)	>250	+	O	23	L	F	18	N	2	ER2659	ER7449	7.3	1	1	1	1	1	1	1	1	1	1	1	1	1	1	1	1	0	3	1	1	1	1	0	1	1	0	0
160045	0.12	−	0.19	−	1359.5	＋	H	0.084	(-)	>250	+	O	22	L	F	22	N	2	ER2659	ER7449	7.3	1	1	1	1	1	1	1	1	1	1	1	1	1	1	1	1	0	1	1	1	1	1	0	1	1	0	0
160047	0.68	−	45.35	＋	24227	＋	H	12.01	(+)	>250	+	O	39	L	M	32	O	2	ER2659	ER7449	7.3	1	1	1	1	1	1	1	1	1	1	1	1	1	1	1	1	0	4	1	1	3	3	0	2	2	0	0
160050	1.31	−	0.46	−	1068.6	＋	H	0.08	(-)	>250	+	O	29	L	M	29.5	N	2	ER2659	ER7449	7.3	1	1	4	1	1	1	1	1	1	1	1	1	1	1	1	1	0	1	1	1	1	1	0	1	1	0	0
160051	0.09	−	0.43	−	2240.4	＋	H	0.083	(-)	>250	+	O	25	L	F	16.8	N	2	ER2659	ER7449	7.3	1	1	1	1	1	1	1	1	1	1	1	1	1	1	1	1	0	1	1	1	1	1	0	1	1	0	0
160053	2.27	＋	0.19	−	12315.2	＋	H	41.68	(+)	>250	+	O	25	L	M	22	N	2	ER2659	ER7449	7.3	1	1	1	1	1	1	1	1	1	1	1	1	1	1	1	1	0	1	1	1	2	1	0	2	1	0	0
160054	0.63	−	0.24	−	836.4	＋	L	0.079	(-)	>250	+	O	30	L	F	22	N	2	ER2659	ER7449	7.3	1	1	1	1	1	1	1	1	1	1	1	1	1	1	1	1	0	1	1	1	1	1	0	1	1	0	0
160055	0.05	−	0.46	−	704.6	＋	L	0.079	(-)	>250	+	O	30	L	F	19.7	N	2	ER2659	ER7449	7.3	1	1	1	1	1	1	1	1	1	1	1	1	1	1	1	1	0	1	1	1	1	1	0	1	1	0	0
160057	0.07	−	1.75	＋	2229.3	＋	H	4.24	(+)	>250	+	T	28	L	M	21.8	N	2	ER2659	ER7449	7.3	1	1	1	1	1	1	1	1	1	1	1	1	1	1	1	2	49	3	1	1	1	1	0	1	1	0	0
170016	0.06	−	0.14	−	763.2	＋	L	0.074	(-)	>250	+	N	60	L	F	30	O	2	ER9480	EW4811	7.3	1	1	3	1	3	1	1	1	1	1	1	1	1	1	1	2	100	1	1	1	1	1	0	1	1	0	0
170033	0.02	−	0.08	−	171.6	＋	L	0.07	(-)	146.1	+	N	48	L	F	21.7	N	2	ER9480	EW4811	7.3	1	1	1	1	1	1	1	1	1	1	1	1	1	1	1	1	0	1	1	1	1	1	0	1	1	0	0
170060	1.03	−	0.09	−	1496.3	＋	H	0.076	(-)	>250	+	T	26	L	F	22	N	2	ER9480	EW4811	7.3	1	1	1	1	1	1	1	1	1	1	1	1	1	1	1	1	0	1	1	1	1	1	0	1	1	0	0
170063	0.03	−	0.04	−	334.2	＋	L	0.113	(-)	226.3	+	T	46	L	F	22	N	2	ER9480	EW4811	7.3	1	1	1	1	1	1	1	1	1	1	1	1	1	1	1	1	0	1	1	1	1	1	0	2	1	0	0
170069	0.02	−	0.07	−	1215.4	＋	H	0.074	(-)	>250	+	O	43	L	M	18.3	N	2	ER9480	EW4811	7.3	1	1	1	1	1	1	1	1	1	1	1	1	1	3	1	2	220	1	1	1	1	1	0	1	1	1	Hyperuricemia
170070	0.03	−	0.05	−	587.6	＋	L	0.075	(-)	>250	+	O	37	L	M	26.6	N	2	ER9480	EW4811	7.3	1	1	1	1	1	1	1	1	1	1	1	1	1	1	2	2	300	1	1	1	1	1	0	1	1	0	0
170071	0.33	−	0.06	−	782.9	＋	L	0.074	(-)	>250	+	O	53	L	F	22	N	2	ER9480	EW4811	7.3	1	1	4	1	1	1	1	1	1	1	1	1	1	1	1	1	0	2	1	1	1	1	0	1	1	0	0
170073	0.02	−	0.05	−	2045.8	＋	H	0.077	(-)	>250	+	O	54	L	F	22	N	2	ER9480	EW4811	7.3	1	1	1	1	1	1	1	1	1	1	1	1	1	1	1	1	0	1	1	1	1	1	0	1	1	0	0
170074	1.06	−	0.54	−	3187.7	＋	H	0.072	(-)	>250	+	O	24	L	F	16.4	N	2	ER9480	EW4811	7.3	1	1	1	1	1	1	1	1	1	1	1	1	1	1	1	1	0	1	1	1	1	1	0	1	1	0	0
70086	0.1	−	0.31	−	2075.3	＋	H	0.108	(-)	>250	+	N	22	L	F	22	N	2	ER9480	ER7449	7.4	1	1	1	1	1	1	1	1	1	1	1	1	1	1	1	1	0	1	1	1	1	1	0	1	1	0	0
70091	0.16	−	0.13	−	1022.8	＋	H	0.074	(-)	>250	+	N	22	L	F	22	N	2	ER9480	ER7449	7.4	1	1	1	1	1	1	1	1	1	1	1	1	1	1	1	1	0	1	1	1	1	1	0	1	1	0	0
70092	0.32	−	0.08	−	1072.7	＋	H	0.072	(-)	>250	+	N	21	L	F	22	N	2	ER9480	ER7449	7.4	1	1	1	1	1	1	1	1	1	1	1	1	1	1	1	1	0	1	1	1	1	1	0	2	1	0	0
80018	0.03	−	0.17	−	237.3	＋	L	0.076	(-)	157.6	+	N	54	L	F	30	O	2	ER2659	ER7449	7.4	1	1	1	1	1	1	1	1	1	1	1	1	1	1	1	1	0	1	1	1	1	1	0	1	1	0	0
80022	1.4	＋	0.09	−	1402.7	＋	H	0.082	(-)	1437	+	N	43	L	F	30	O	2	ER2659	ER7449	7.4	1	1	1	1	1	1	1	1	1	1	1	1	1	1	1	1	0	4	1	1	1	1	0	2	1	0	0
80026	0.4	−	0.24	−	1960.7	＋	H	0.077	(-)	1688	+	N	33	L	F	17.4	N	2	ER2659	ER7449	7.4	1	1	1	1	1	1	1	1	1	1	1	1	1	1	1	1	0	1	1	1	1	1	0	2	1	0	0
80037	0.03	−	0.17	−	598.4	＋	L	0.075	(-)	577.5	+	N	26	L	F	22	N	2	ER2659	ER7449	7.4	1	1	1	1	1	1	1	1	1	1	1	1	1	1	1	1	0	4	1	1	1	1	0	1	1	0	0
80043	0.22	−	0.03	−	640.3	＋	L	0.077	(-)	570.5	+	D	53	L	M	21.5	N	2	ER2659	ER7449	7.4	1	1	1	1	1	1	1	1	1	1	1	1	1	1	1	1	0	3	1	1	1	1	0	1	1	0	0
80045	0.53	−	0.76	−	460.3	＋	L	0.073	(-)	501	+	D	49	L	M	30	O	2	ER2659	ER7449	7.4	1	1	1	1	1	1	1	1	1	1	1	1	1	1	1	1	0	1	1	1	1	1	0	1	1	0	0
80046	0.17	−	0.1	−	242.6	＋	L	0.078	(-)	181.2	+	D	43	L	M	22	N	2	ER2659	ER7449	7.4	1	1	1	1	1	1	1	1	1	1	1	1	1	1	1	1	0	3	1	1	1	1	0	1	1	0	0
80051	0.01	−	0.07	−	663.8	＋	L	0.08	(-)	649.7	+	D	35	L	M	22	N	2	ER2659	ER7449	7.4	1	1	1	1	1	1	1	1	1	1	1	1	1	1	1	1	0	1	1	1	1	1	0	1	1	0	0
80056	0.08	−	0.09	−	410.8	＋	L	0.077	(-)	322.3	+	D	29	L	M	21	N	2	ER2659	ER7449	7.4	1	1	1	1	1	1	1	1	1	1	1	1	1	1	1	1	0	1	1	1	1	1	0	1	1	0	0
80058	0.04	−	0.05	−	285	＋	L	0.08	(-)	176.9	+	N	45	L	F	22	N	2	ER2659	ER7449	7.4	1	1	1	1	1	1	1	1	1	1	1	1	1	1	1	1	0	1	1	1	1	1	0	1	1	0	0
80062	0.02	−	0.54	−	496.7	＋	L	0.073	(-)	446.8	+	N	25	L	F	21	N	2	ER2659	ER7449	7.4	1	1	1	1	1	1	1	1	1	1	1	1	1	1	1	1	0	1	1	1	1	2	0	1	1	0	0
80095	0.06	−	0.39	−	892.8	＋	L	0.071	(-)	561.4	+	N	28	L	M	22	N	2	ER2659	ER7449	7.4	1	1	1	1	1	1	1	1	1	1	1	1	1	1	1	1	0	1	1	1	1	1	0	2	1	0	0
80106	0.01	−	0.25	−	508.1	＋	L	0.075	(-)	459.6	+	D	33	L	F	20.4	N	2	ER2659	ER7449	7.4	1	1	1	1	1	1	1	1	1	1	1	1	1	1	1	1	0	1	1	1	1	1	0	1	1	0	0
100025	0.04	−	0.14	−	1210.7	＋	H	0.15	(-)	>250	+	D	29	L	M	30	O	2	EP9605	ER9480	7.4	1	1	1	1	1	1	1	1	1	1	1	1	1	1	1	1	0	2	1	1	1	1	0	2	1	0	0
100026	0.02	−	0.18	−	743.3	＋	L	0.071	(-)	>250	+	D	27	L	M	25	N	2	EP9605	ER9480	7.4	1	1	1	1	1	1	1	1	1	1	1	1	1	1	1	1	0	1	1	1	1	1	0	1	1	0	0
100029	0.02	−	0.21	−	828.1	＋	L	0.078	(-)	>250	+	D	26	L	F	19.7	N	2	EP9605	ER9480	7.4	1	1	1	1	1	1	1	1	1	1	1	1	1	1	1	1	0	2	1	1	1	1	0	1	1	0	0
100030	0.06	−	0.03	−	549.6	＋	L	0.075	(-)	>250	+	D	60	L	M	26.3	N	2	EP9605	ER9480	7.4	1	1	1	1	1	1	1	1	1	1	1	1	1	1	1	1	0	2	1	1	1	1	0	1	1	0	0
150024	1.45	＋	0.15	−	1995.3	＋	H	27.47	(+)	>250	+	N	24	L	F	22.8	N	2	ER2659	ER7449	7.4	1	1	1	1	1	1	1	1	1	1	1	1	1	1	1	1	0	1	1	1	1	1	0	1	2	0	0
150035	0.01	−	0.08	−	391.2	＋	L	0.073	(-)	228.7	+	N	27	L	F	22	N	2	ER2659	ER7449	7.4	1	1	1	1	1	1	1	1	1	1	1	1	1	1	2	2	50	1	1	1	1	1	0	1	1	0	0
150041	0.3	−	0.2	−	1511.8	＋	H	0.08	(-)	>250	+	N	23	L	M	19	N	2	ER2659	ER7449	7.4	1	1	1	1	1	1	1	1	1	1	1	1	1	1	1	1	0	1	1	1	1	1	0	1	1	0	0
150061	0.15	−	0.06	−	186.6	＋	L	0.078	(-)	243.1	+	N	40	L	F	30	O	2	ER2659	ER7449	7.4	1	1	1	1	1	1	1	1	1	1	1	1	1	1	1	1	0	2	1	1	1	1	0	2	1	0	0
150066	0.11	−	0.04	−	459.4	＋	L	0.078	(-)	>250	+	D	48	L	M	30	O	2	ER2659	ER7449	7.4	1	1	1	1	1	1	1	1	1	1	1	1	1	1	1	1	0	4	1	1	1	1	0	1	1	0	0
160004	0.02	−	0.06	−	583.4	＋	L	0.079	(-)	>250	+	D	68	H	M	24.1	N	2	ER2659	ER7449	7.4	1	1	3	1	1	1	1	1	1	1	1	1	1	1	1	1	0	1	1	1	1	1	0	1	1	0	0
160006	0.01	−	0.21	−	313.9	＋	L	0.098	(-)	>250	+	D	66	H	M	27.2	N	2	ER2659	ER7449	7.4	1	1	3	1	1	1	1	1	1	1	1	1	1	2	1	1	0	2	1	1	1	1	0	1	2	0	0
160009	0.22	−	0.15	−	66.9	＋	L	0.106	(-)	46.14	+	N	55	L	F	18	N	2	ER2659	ER7449	7.4	1	1	1	1	1	1	1	1	1	3	1	1	1	1	1	1	0	1	1	1	1	1	0	1	1	0	0
160012	0.07	−	0.05	−	327.8	＋	L	0.079	(-)	108	+	N	55	L	F	22	N	2	ER2659	ER7449	7.4	1	1	1	1	1	1	1	1	1	1	1	1	1	1	1	1	0	3	1	1	1	1	0	1	1	0	0
160016	0.53	−	0.05	−	503.2	＋	L	0.08	(-)	>250	+	N	33	L	F	30	O	2	ER2659	ER7449	7.4	1	1	1	1	1	1	1	1	1	1	1	1	1	1	1	1	0	1	1	1	1	1	0	2	1	0	0
160021	0.06	−	0.2	−	407	＋	L	0.074	(-)	>250	+	N	27	L	F	22	N	2	ER2659	ER7449	7.4	1	1	1	1	1	1	1	1	1	1	1	1	1	1	1	1	0	1	1	1	1	1	0	1	1	0	0
160032	0.05	−	0.04	−	550.3	＋	L	0.077	(-)	>250	+	T	42	L	M	22.5	N	2	ER2659	ER7449	7.4	1	1	1	1	1	1	1	1	1	1	1	1	1	1	1	2	150	3	1	1	1	1	0	1	1	0	0
160033	0.27	−	1.19	＋	536.2	＋	L	0.083	(-)	>250	+	T	39	L	M	22	N	2	ER2659	ER7449	7.4	1	1	1	1	1	1	1	1	1	1	1	1	1	1	2	2	290	1	1	1	1	1	0	1	1	0	0
160035	0.04	−	0.08	−	258.9	＋	L	0.083	(-)	192.7	+	T	46	L	M	20.1	N	2	ER2659	ER7449	7.4	1	1	1	1	1	1	1	1	1	1	1	1	1	1	1	1	0	1	1	1	1	1	0	1	1	0	0
160038	0.34	−	0.05	−	489.6	＋	L	0.077	(-)	>250	+	T	64	L	M	26.2	N	2	ER2659	ER7449	7.4	1	1	1	1	1	1	1	1	1	1	1	1	1	1	1	2	220	4	1	1	1	1	0	1	2	0	0
160039	0.09	−	0.09	−	498.4	＋	L	0.081	(-)	>250	+	T	26	L	F	22	N	2	ER2659	ER7449	7.4	1	1	1	1	1	1	1	1	1	1	1	1	1	1	1	1	0	2	1	1	1	1	0	1	1	0	0
160040	0.02	−	0.1	−	314.4	＋	L	0.076	(-)	212.9	+	O	44	L	M	18	N	2	ER2659	ER7449	7.4	1	1	1	1	1	1	1	1	1	1	1	1	1	1	1	2	75	4	1	1	1	1	0	1	1	0	0
160041	0.48	−	0.04	−	292.8	＋	L	0.074	(-)	195.4	+	O	44	L	M	21.9	N	2	ER2659	ER7449	7.4	1	1	1	1	1	1	1	1	1	1	1	1	1	1	1	1	0	1	1	1	1	1	0	1	1	0	0
160042	0.01	−	0.09	−	537.2	＋	L	0.081	(-)	>250	+	O	35	L	M	22	N	2	ER2659	ER7449	7.4	1	1	1	1	1	1	1	1	1	1	1	1	1	1	1	1	0	4	1	1	1	1	0	1	1	0	0
160046	0.8	−	0.21	−	737.9	＋	L	0.086	(-)	>250	+	O	35	L	M	22	N	2	ER2659	ER7449	7.4	1	1	1	1	1	1	1	1	1	1	1	1	1	1	1	1	0	1	1	1	1	1	0	2	1	0	0
160048	0.04	−	0.11	−	421.6	＋	L	0.08	(-)	>250	+	O	31	L	F	22	N	2	ER2659	ER7449	7.4	1	1	1	1	1	1	1	1	1	1	1	1	1	1	1	1	0	1	1	1	1	1	0	1	1	0	0
160049	0.05	−	0.09	−	397.1	＋	L	0.081	(-)	212.7	+	O	35	L	M	22	N	2	ER2659	ER7449	7.4	1	1	1	1	1	1	1	1	1	1	1	1	1	1	1	1	0	1	1	1	1	1	0	1	1	0	0
160052	0.08	−	0.15	−	256.2	＋	L	0.082	(-)	>250	+	O	34	L	M	2	N	2	ER2659	ER7449	7.4	1	1	1	1	1	1	1	1	1	1	1	1	1	1	1	1	0	1	1	1	1	1	0	1	1	0	0
160056	0.02	−	0.38	−	729.1	＋	L	0.079	(-)	>250	+	O	22	L	F	18	N	2	ER2659	ER7449	7.4	4	1	1	1	1	1	1	1	1	1	1	1	1	1	1	1	0	3	1	1	1	1	0	1	1	0	0
170003	0.01	−	0.18	−	1216.6	＋	H	0.072	(-)	>250	+	D	39	L	M	30	O	2	ER9480	EW4811	7.4	1	1	1	1	1	1	1	1	1	1	1	1	1	1	1	1	0	3	1	1	1	1	0	1	1	0	0
170007	0.28	−	0.13	−	520.5	＋	L	0.074	(-)	>250	+	D	36	L	F	29	N	2	ER9480	EW4811	7.4	1	1	1	1	1	1	1	1	1	1	1	1	1	1	1	1	0	4	1	1	1	1	0	2	2	0	0
170022	0.06	−	0.09	−	379.1	＋	L	0.081	(-)	>250	+	N	56	L	F	22	N	2	ER9480	EW4811	7.4	1	1	1	1	1	1	1	1	1	1	1	1	1	1	1	1	0	4	1	1	1	1	0	1	1	0	0
170023	0.12	−	0.05	−	719.9	＋	L	0.076	(-)	>250	+	N	59	L	F	22	N	2	ER9480	EW4811	7.4	1	1	1	1	1	1	1	1	1	1	1	1	1	1	1	1	0	3	1	1	1	1	0	1	1	0	0
170024	0.03	−	0.07	−	767.2	＋	L	0.077	(-)	>250	+	N	50	L	F	19.7	N	2	ER9480	EW4811	7.4	1	1	1	1	1	1	1	1	1	1	1	1	1	2	1	1	0	1	1	1	1	1	0	2	1	1	Hashimoto disease
170028	0.03	−	0.15	−	641.6	＋	L	0.075	(-)	>250	+	N	43	L	F	23	N	2	ER9480	EW4811	7.4	1	1	1	1	1	1	1	1	1	1	1	1	1	1	1	2	300	3	1	1	1	1	0	2	1	0	0
170037	0.1	−	0.04	−	129.7	＋	L	0.076	(-)	87.59	+	N	58	L	F	32	O	2	ER9480	EW4811	7.4	1	1	3	1	1	3	1	1	1	1	1	1	1	1	1	1	0	1	1	1	1	1	0	1	2	1	Left eye blindness
170044	0.26	−	0.23	−	731.1	＋	L	0.078	(-)	>250	+	N	46	L	F	22	N	2	ER9480	EW4811	7.4	1	1	1	1	1	1	1	1	1	1	1	1	1	1	1	1	0	3	1	1	1	1	0	1	1	0	0
170050	0.13	−	0.12	−	897.1	＋	L	0.09	(-)	>250	+	N	52	L	F	26	N	2	ER9480	EW4811	7.4	1	1	3	1	1	1	1	1	1	1	1	1	1	1	1	1	0	1	1	1	1	1	0	1	1	0	0
170054	0.04	−	0.08	−	556.7	＋	L	0.158	(-)	143.2	+	N	63	L	F	22	N	2	ER9480	EW4811	7.4	1	1	1	1	1	1	1	1	1	1	1	1	1	1	1	1	0	2	1	1	1	1	0	1	1	0	0
170055	0.05	−	0.05	−	659.9	＋	L	0.075	(-)	>250	+	T	56	L	M	20	N	2	ER9480	EW4811	7.4	1	1	1	1	1	1	1	1	1	1	1	1	1	1	2	2	360	1	1	1	1	1	0	1	1	0	0
170056	0.03	−	0.17	−	1057.8	＋	H	0.071	(-)	>250	+	T	50	L	M	22	N	2	ER9480	EW4811	7.4	1	1	1	1	1	1	1	1	1	1	1	1	1	1	1	2	200	4	1	1	1	1	0	1	1	0	0
170059	0.04	−	1	＋	724.8	＋	L	0.075	(-)	>250	+	T	38	L	F	22	N	2	ER9480	EW4811	7.4	1	1	1	1	1	1	1	1	1	1	1	1	1	1	1	1	0	3	1	1	1	1	0	1	1	0	0
170066	0.78	−	0.11	−	1343.8	＋	H	0.077	(-)	>250	+	T	42	L	F	20	N	2	ER9480	EW4811	7.4	1	1	1	1	1	1	1	1	1	1	1	1	1	1	1	1	0	1	1	1	1	1	0	1	1	0	0
170067	1.28	−	0.06	−	786.2	＋	L	0.074	(-)	>250	+	T	33	L	M	24	N	2	ER9480	EW4811	7.4	1	1	1	1	1	1	1	1	1	1	1	1	1	1	1	1	0	1	1	1	1	1	0	1	1	0	0
170068	0.1	−	0.06	−	363.3	＋	L	0.078	(-)	140	+	T	63	L	F	22	N	2	ER9480	EW4811	7.4	1	1	1	1	1	1	1	1	1	1	1	1	1	2	1	1	0	1	1	1	1	1	0	1	1	1	Hyperlipidemia
170075	0.03	−	0.05	−	868.5	＋	L	0.075	(-)	>250	+	N	47	L	F	36	O	2	ER9480	EW4811	7.4	1	1	1	1	1	1	1	1	1	1	1	1	1	1	1	1	0	1	1	1	1	1	0	1	1	0	0
50068	0.19	−	0.11	−	433	＋	L	0.074	(-)	>250	+	N	31	L	M	23.4	N	2	EP9605	ER2659	7.5	4	1	1	1	1	1	1	1	1	1	1	1	1	1	1	2	20	1	1	1	1	1	0	1	2	0	0
80021	0.02	−	0.04	−	877.3	＋	L	0.079	(-)	657.4	+	N	59	L	F	30	O	2	ER2659	ER7449	7.5	1	1	1	1	1	1	1	1	1	1	1	1	1	1	1	1	0	1	1	1	1	1	0	1	1	0	0
80027	0.58	−	0.09	−	1090.8	＋	H	0.085	(-)	491.9	+	N	35	L	M	22	N	2	ER2659	ER7449	7.5	1	1	1	1	1	1	1	1	1	1	1	1	1	1	1	2	200	3	1	1	1	1	0	2	1	0	0
80036	0.01	−	0.11	−	1502.5	＋	H	0.072	(-)	907.2	+	N	26	L	F	22	N	2	ER2659	ER7449	7.5	1	1	1	1	1	1	1	1	1	1	1	1	1	1	1	1	0	1	1	1	1	1	0	1	1	0	0
80050	0.31	−	0.09	−	1024.5	＋	H	0.072	(-)	970	+	D	47	L	M	22.3	N	2	ER2659	ER7449	7.5	1	1	1	1	1	1	1	1	1	1	1	1	1	1	1	2	100	4	1	1	1	1	0	1	1	0	0
80054	0.21	−	0.05	−	727.6	＋	L	0.074	(-)	653.9	+	D	43	L	M	30	O	2	ER2659	ER7449	7.5	3	1	3	1	1	1	1	1	1	1	1	1	1	2	1	1	0	1	1	1	1	1	0	1	1	1	Atopic dermatitis
80057	0.25	−	0.93	−	1004.8	＋	H	0.069	(-)	813.2	+	D	39	L	M	30	O	2	ER2659	ER7449	7.5	1	1	1	1	1	1	1	1	1	1	1	1	1	1	1	1	0	1	1	1	1	1	0	1	1	0	0
80065	0.36	−	0.18	−	561.5	＋	L	0.078	(-)	506	+	N	35	L	F	19.3	N	2	ER2659	ER7449	7.5	1	1	1	1	1	1	1	1	1	1	1	1	1	1	1	1	0	2	1	1	1	1	0	1	1	0	0
80090	0.07	−	0.28	−	691.6	＋	L	0.073	(-)	459.2	+	N	45	L	F	20.6	N	2	ER2659	ER7449	7.5	1	1	1	1	1	1	1	1	1	1	1	1	1	1	1	2	5	3	1	1	1	1	0	1	1	0	0
80094	0.08	−	0.12	−	99.3	＋	L	0.076	(-)	74.41	+	N	33	L	F	18.5	N	2	ER2659	ER7449	7.5	1	1	1	1	1	1	1	1	1	1	1	1	1	1	1	1	0	1	1	1	1	1	0	1	1	0	0
80122	0.06	−	0.06	−	868.3	＋	L	0.076	(-)	563.5	+	D	40	L	M	22	N	2	ER2659	ER7449	7.5	1	1	1	1	1	1	1	1	1	1	1	1	1	1	1	1	0	3	1	1	1	1	0	1	1	0	0
80140	0.3	−	0.13	−	1455.7	＋	H	0.076	(-)	1068	+	T	32	L	M	22.9	N	2	ER7449	EY2173	7.5	1	1	3	1	1	1	1	1	1	1	1	1	1	1	1	1	0	1	1	1	1	1	0	1	1	0	0
80201	0.02	−	0.05	−	589.7	＋	L	0.072	(-)	581.6	+	N	60	L	F	22	N	2	ER2659	ER7449	7.5	1	1	1	1	1	1	1	1	1	1	1	1	1	1	1	1	0	1	1	1	1	1	0	1	1	0	0
100031	0.02	−	0.11	−	219.3	＋	L	0.071	(-)	126.2	+	T	57	L	M	23	N	2	EP9605	ER9480	7.5	1	1	1	1	1	1	1	1	1	1	1	1	1	1	1	2	250	3	1	1	1	1	0	1	1	0	0
160014	0.01	−	0.05	−	152.9	＋	L	0.08	(-)	125.4	+	N	50	L	F	30	O	2	ER2659	ER7449	7.5	1	1	1	1	1	1	1	1	1	1	1	1	1	1	1	1	0	2	1	1	1	1	0	1	1	0	0
160026	0.86	−	1.74	＋	1242.6	＋	H	36.1	(+)	>250	+	N	23	L	F	18	N	2	ER2659	ER7449	7.5	1	1	1	1	1	1	1	1	1	1	1	1	1	1	1	1	0	2	1	1	1	1	0	1	1	0	0
170002	0.02	−	0.03	−	582.8	＋	L	0.074	(-)	>250	+	D	67	H	M	24	N	2	ER9480	EW4811	7.5	1	1	1	1	1	1	1	1	1	1	1	1	1	1	1	1	0	3	1	1	1	1	0	1	1	0	0
170019	0.01	−	0.07	−	399.7	＋	L	0.076	(-)	>250	+	N	52	L	F	25.8	N	2	ER9480	ER9480	7.5	1	1	1	1	1	1	1	1	1	1	1	1	1	1	1	1	0	1	1	1	1	1	0	2	1	0	0
170026	0.02	−	0.15	−	1675.3	＋	H	0.078	(-)	>250	+	N	50	L	F	18	N	2	ER9480	EW4811	7.5	1	1	1	1	1	1	1	1	1	1	1	1	1	1	1	1	0	1	1	1	1	1	0	1	1	0	0
170027	0.02	−	0.1	−	333.4	＋	L	0.075	(-)	211.6	+	N	50	L	F	22	N	2	ER9480	EW4811	7.5	1	1	1	1	1	1	1	1	1	1	1	1	1	1	1	1	0	3	1	1	1	1	0	1	1	0	0
170029	0.02	−	1.55	＋	934.8	＋	L	0.079	(-)	>250	+	N	26	L	F	22	N	2	ER9480	ER9480	7.5	1	1	1	1	1	1	1	1	1	1	1	1	1	1	1	1	0	2	1	1	1	1	0	1	1	0	0
170030	0.02	−	0.11	−	1514.1	＋	H	0.075	(-)	>250	+	N	41	L	F	30	O	2	ER9480	EW4811	7.5	1	1	1	1	1	1	1	1	1	1	1	1	1	1	1	1	0	1	1	1	1	1	0	1	1	0	0
170031	0.11	−	0.07	−	361.3	＋	L	0.076	(-)	221.8	+	N	48	L	F	18.8	N	2	ER9480	EW4811	7.5	1	1	1	1	1	1	1	1	1	1	1	1	1	1	1	1	0	1	1	1	1	1	0	1	1	0	0
170034	0.56	−	0.19	−	757.7	＋	L	0.081	(-)	>250	+	N	49	L	F	30	O	2	ER9480	EW4811	7.5	1	1	1	1	1	1	1	1	1	1	1	1	1	1	1	1	0	1	1	1	1	1	0	1	1	0	0
170036	0.23	−	0.18	−	2117	＋	H	0.146	(-)	>250	+	N	50	L	F	22	N	2	ER9480	EW4811	7.5	1	1	1	1	1	1	1	1	1	1	1	1	1	1	1	1	0	4	1	1	1	1	0	1	1	0	0
170043	0.01	−	0.08	−	814.9	＋	L	0.081	(-)	>250	+	N	51	L	F	22	N	2	ER9480	EW4811	7.5	1	1	3	1	1	1	1	1	1	1	1	1	1	1	1	2	200	2	1	1	1	1	0	1	1	0	0
170046	0.09	−	0.06	−	190.9	＋	L	0.082	(-)	129.2	+	N	49	L	F	21	N	2	ER9480	EW4811	7.5	1	1	3	1	1	1	1	1	1	3	1	1	1	1	1	2	85	4	1	1	1	1	0	1	1	0	0
170047	1.04	−	0.1	−	1417.7	＋	H	0.08	(-)	>250	+	N	43	L	F	18	N	2	ER9480	EW4811	7.5	1	1	1	1	1	1	1	1	1	1	1	1	1	2	1	1	0	1	1	1	1	1	0	1	1	1	Allergic rhinitis
170048	0.32	−	0.18	−	889.4	＋	L	0.076	(-)	>250	+	N	34	L	F	19	N	2	ER9480	EW4811	7.5	1	1	1	1	1	1	1	1	1	1	1	1	1	1	1	2	30	1	1	1	1	1	0	1	1	0	0
170051	0.02	−	0.1	−	2063.7	＋	H	0.083	(-)	>250	+	N	50	L	F	19	N	2	ER9480	EW4811	7.5	1	1	1	1	1	1	1	1	1	1	1	1	1	1	1	1	0	3	1	1	1	1	0	1	1	0	0
80007	0.06	−	0.09	−	1743.4	＋	H	0.071	(-)	1539	+	D	34	L	M	20	N	2	ER2659	ER7449	7.6	1	1	1	1	1	1	1	1	1	1	1	1	1	1	1	1	0	1	1	1	1	1	0	1	2	0	0
80023	0.02	−	0.22	−	685.1	＋	L	0.076	(-)	814.2	+	N	40	L	F	22	N	2	ER2659	ER7449	7.6	1	1	1	1	1	1	1	1	1	1	1	1	1	1	1	1	0	1	1	1	1	1	0	1	1	0	0
80070	0.02	−	0.14	−	829.5	＋	L	0.988	(-)	800.4	+	N	47	L	F	19.7	N	2	ER2659	ER2659	7.6	1	1	1	1	1	1	1	1	1	1	1	1	1	1	1	1	0	2	1	1	1	1	0	1	1	0	0
80091	0.02	−	0.03	−	932.4	＋	L	0.079	(-)	692.3	+	N	54	L	F	30	O	2	ER2659	ER7449	7.6	1	1	1	1	1	1	1	1	1	1	1	1	1	1	2	2	150	2	1	1	1	1	0	1	1	0	0
80092	0.05	−	0.17	−	321.4	＋	L	0.078	(-)	204.9	+	N	40	L	F	30	O	2	ER2659	ER7449	7.6	1	1	1	1	1	1	1	1	1	1	1	1	1	1	1	1	0	2	1	1	1	1	0	1	1	0	0
80097	0.06	−	0.18	−	959.4	＋	L	0.076	(-)	561.5	+	N	28	L	F	22	N	2	ER2659	ER7449	7.6	1	1	1	1	1	1	1	1	1	1	1	1	1	1	1	1	0	1	1	1	1	1	0	1	1	0	0
80099	0.09	−	0.18	−	1099.7	＋	H	0.076	(-)	637.2	+	N	23	L	F	22	N	2	ER2659	ER7449	7.6	1	1	1	1	1	1	1	1	1	3	1	1	1	1	1	1	0	1	1	1	1	1	0	1	1	0	0
80123	0.24	−	0.07	−	651.7	＋	L	0.087	(-)	481.1	+	N	37	L	F	21.3	N	2	ER2659	ER2659	7.6	1	1	1	1	1	1	1	1	1	1	1	1	1	1	1	1	0	3	1	1	1	1	0	1	1	0	0
80142	0.02	−	0.17	−	1020.9	＋	H	0.084	(-)	825.3	+	T	27	L	F	17.5	N	2	ER7449	EY2173	7.6	1	1	1	1	1	1	1	1	1	1	1	1	1	1	1	1	0	1	1	1	1	1	0	1	1	0	0
150073	0.03	−	0.11	−	350.6	＋	L	0.082	(-)	54.38	+	D	70	H	M	20.1	N	2			7.6	1	1	1	1	1	1	1	1	1	1	1	1	1	1	2	2	1000	4	1	1	1	1	0	1	1	0	0
170005	0.02	−	0.06	−	449.9	＋	L	0.075	(-)	108.5	+	D	33	L	M	26	N	2	ER9480	EW4811	7.6	1	1	2	1	1	1	1	1	1	1	1	1	1	2	1	1	0	3	1	1	1	1	0	2	1	1	Atopic dermatitis
170013	0.38	−	0.16	−	2099.8	＋	H	0.075	(-)	>250	+	D	34	L	F	22	N	2	ER9480	EW4811	7.6	1	1	1	1	1	1	1	1	1	1	1	1	1	1	1	1	0	1	1	1	1	1	0	1	1	0	0
170017	0.07	−	0.09	−	1531.2	＋	H	0.072	(-)	>250	+	N	59	L	F	22	N	2	ER9480	EW4811	7.6	1	1	1	1	1	1	1	1	1	1	1	1	1	1	1	1	0	1	1	1	1	1	0	1	1	0	0
170039	0.02	−	0.09	−	597.2	＋	L	0.075	(-)	>250	+	N	61	L	F	30	O	2	ER9480	EW4811	7.6	1	1	1	1	1	1	1	1	1	1	1	1	1	1	2	2	300	1	1	1	1	1	0	1	1	0	0
170040	0.02	−	0.04	−	125.6	＋	L	0.074	(-)	78.36	+	N	60	L	F	30	O	2	ER9480	EW4811	7.6	1	1	1	1	1	1	1	1	1	1	1	1	1	1	2	2	800	1	1	1	1	1	0	1	1	0	0
170042	0.05	−	0.02	−	37.2	−	L	0.074	(-)	4.65	+	N	63	L	F	19.4	N	2	ER9480	EW4811	7.6	1	1	1	1	1	1	1	1	1	1	1	1	1	1	1	1	0	1	1	1	1	1	0	1	1	0	0
170049	0.02	−	0.06	−	461.8	＋	L	0.073	(-)	>250	+	N	47	L	F	27.8	N	2	ER9480	EW4811	7.6	1	1	1	1	1	1	1	1	1	1	1	1	1	1	1	1	0	1	1	1	1	1	0	1	1	0	0
170053	0.01	−	0.2	−	630.7	＋	L	0.072	(-)	>250	+	N	63	L	F	22	N	2	ER9480	EW4811	7.6	1	1	1	1	1	1	1	1	1	1	1	1	1	2	1	1	0	1	1	1	1	1	0	1	2	1	Allergic rhinitis
170062	0.01	−	0.1	−	1127.2	＋	H	0.069	(-)	>250	+	T	60	L	M	22	N	2	ER9480	EW4811	7.6	1	1	1	1	1	1	1	1	1	1	1	1	1	2	1	1	0	4	1	1	1	1	0	1	1	1	Ischemic enteritis
170064	0.12	−	0.08	−	267.2	＋	L	0.075	(-)	188.4	+	T	60	L	M	24.1	N	2	ER9480	EW4811	7.6	1	1	1	1	1	1	1	1	1	1	1	1	1	1	1	1	0	4	1	1	1	1	0	1	1	0	0
170065	0.08	−	0.12	−	498	＋	L	0.077	(-)	214.4	+	T	59	L	M	22	N	2	ER9480	EW4811	7.6	3	1	1	1	1	1	1	1	1	1	1	1	1	1	2	2	390	2	1	1	1	1	0	1	1	0	0
170072	0.33	−	0.08	−	1197.9	＋	H	0.075	(-)	>250	+	O	50	L	F	18	N	2	ER9480	EW4811	7.6	1	1	1	1	1	1	1	1	1	1	1	1	1	1	1	1	0	1	1	1	1	1	0	1	1	0	0
10009	0.03	−	0.18	−	905.9	＋	L	0.072	(-)	>250	+	D	50	L	M	24.6	N	2			7.7	1	1	1	1	1	1	1	1	1	1	1	1	1	1	2	2	300	3	1	1	1	1	0	1	1	0	0
70090	0.02	−	0.17	−	759.7	＋	L	0.071	(-)	>250	+	N	24	L	F	22	N	2	ER9480	ER7449	7.7	1	1	1	1	1	1	1	1	1	1	1	1	1	1	1	1	0	2	1	1	1	1	0	1	1	0	0
80013	0.04	−	0.1	−	471.2	＋	L	0.074	(-)	460.8	+	D	30	L	M	30	O	2	ER2659	ER7449	7.7	1	1	1	1	1	1	1	1	1	1	1	1	1	1	1	1	0	3	1	1	1	1	0	2	1	0	0
80024	0.06	−	0.3	−	694.7	＋	L	0.076	(-)	499.8	+	N	42	L	F	17.9	N	2	ER2659	ER7449	7.7	1	1	1	1	1	1	1	1	1	1	1	1	1	1	1	2	50	1	1	1	1	1	0	1	1	0	0
80028	0.44	−	0.33	−	1509.1	＋	H	0.078	(-)	1106	+	N	30	L	F	30	O	2	ER2659	ER7449	7.7	1	1	1	1	1	1	1	1	1	1	1	1	1	1	1	1	0	1	1	1	1	1	0	2	1	0	0
80075	0.05	−	0.36	−	1116.3	＋	H	0.073	(-)	690.8	+	N	27	L	M	30	O	2	ER2659	ER7449	7.7	1	1	1	1	1	1	1	1	1	1	1	1	1	1	1	1	0	1	1	1	1	1	0	1	1	0	0
80120	0.05	−	0.15	−	867.3	＋	L	0.074	(-)	978.7	+	D	40	L	M	22	N	2	ER2659	ER7449	7.7	1	1	1	1	1	1	1	1	1	1	1	1	1	1	1	1	0	3	1	1	1	1	0	1	1	0	0
80131	0.05	−	0.23	−	320.1	＋	L	0.083	(-)	232.9	+	T	64	L	F	17.8	N	2	ER7449	ER7449	7.7	1	1	1	1	1	1	1	1	1	1	1	1	1	1	1	1	0	1	1	1	1	1	0	1	1	0	0
80132	0.03	−	0.04	−	512.4	＋	L	0.084	(-)	224.2	+	T	66	H	M	22	N	2	ER7449	ER7449	7.7	1	1	1	1	1	1	1	1	1	1	1	1	1	1	1	1	0	3	1	1	1	1	0	1	1	0	0
80133	0.06	−	0.06	−	407	＋	L	0.078	(-)	343.5	+	T	24	L	M	18.5	N	2	ER7449	EY2173	7.7	1	1	1	1	1	1	1	1	1	1	1	1	1	1	1	1	0	3	1	1	1	1	0	1	1	0	0
80135	0.02	−	0.11	−	1043.5	＋	H	0.083	(-)	816.6	+	T	59	L	M	23.2	N	2	ER7449	ER7449	7.7	1	1	1	1	1	1	1	1	1	1	1	1	1	2	1	2	200	2	1	1	1	1	0	1	1	1	Hyperlipidemia
80136	0.09	−	0.08	−	497.1	＋	L	0.081	(-)	371.4	+	T	53	L	M	20	N	2	ER7449	ER7449	7.7	1	1	1	1	1	1	1	1	1	1	1	1	1	1	1	2	200	4	1	1	1	1	0	1	1	0	0
80139	0.18	−	0.09	−	375.7	＋	L	0.082	(-)	339.1	+	T	50	L	M	22	N	2	ER7449	EY2173	7.7	1	1	1	1	1	1	1	1	1	1	1	1	1	1	1	2	200	2	1	1	1	1	0	1	1	0	0
80141	0.2	−	0.36	−	1694.4	＋	H	0.083	(-)	1622	+	T	23	L	M	18	N	2	ER7449	EY2173	7.7	1	1	1	1	1	1	1	1	1	1	1	1	1	1	1	1	0	1	1	1	1	1	0	1	1	0	0
80143	0.03	−	0.2	−	1262.9	＋	H	0.082	(-)	529.3	+	T	55	L	F	22	N	2	ER7449	ER7449	7.7	1	1	1	1	1	1	1	1	1	1	1	1	1	1	1	1	0	1	1	1	1	1	0	1	1	0	0
80144	0.1	−	0.1	−	161.3	＋	L	0.079	(-)	132.1	+	T	43	L	F	30	O	2	ER7449	EY2173	7.7	1	1	1	1	1	1	1	1	1	1	1	1	1	1	1	1	0	3	1	1	1	1	0	1	1	0	0
80145	0.06	−	0.08	−	811.5	＋	L	0.078	(-)	648.7	+	T	59	L	F	22.1	N	2	ER7449	EY2173	7.7	1	1	1	1	1	1	1	1	1	1	1	1	1	1	1	1	0	3	1	1	1	1	0	1	1	0	0
80146	0.12	−	0.18	−	938.1	＋	L	0.08	(-)	641.6	+	T	54	L	F	22	N	2	ER7449	EY2173	7.7	1	1	3	1	1	1	1	1	1	1	1	1	1	2	1	1	0	2	1	1	1	1	0	1	1	1	Psoriasis
80147	2	＋	0.05	−	572.4	＋	L	0.084	(-)	334.1	+	T	37	L	F	22	N	2	ER7449	EY2173	7.7	1	1	1	1	1	1	1	1	1	1	1	1	1	1	1	1	0	2	1	1	1	1	0	1	1	0	0
80148	0.03	−	0.07	−	455.6	＋	L	0.087	(-)	243.1	+	T	45	L	F	18	N	2	ER7449	EY2173	7.7	1	1	1	1	1	1	1	1	1	1	1	1	1	1	1	2	120	4	1	1	1	1	0	1	1	0	0
80150	0.25	−	0.09	−	1242.3	＋	H	0.095	(-)	970.8	+	T	44	L	F	18	N	2	ER7449	EY2173	7.7	1	1	1	1	1	1	1	1	1	1	1	1	1	1	1	1	0	2	1	1	1	1	0	1	1	0	0
80151	0.07	−	0.1	−	498.1	＋	L	0.084	(-)	407.1	+	T	26	L	F	19	N	2	ER7449	EY2173	7.7	1	1	1	1	1	1	1	1	1	1	1	1	1	1	1	1	0	1	1	1	1	1	0	1	1	0	0
80152	0.03	−	0.04	−	529.6	＋	L	0.081	(-)	429.6	+	T	33	L	M	20.7	N	2	ER7449	EY2173	7.7	1	1	1	1	1	1	1	1	1	1	1	1	1	1	1	1	0	1	1	1	1	1	0	1	1	0	0
80153	0.05	−	0.06	−	1159.7	＋	H	0.08	(-)	755.7	+	T	53	L	F	18	N	2	ER7449	EY2173	7.7	1	1	1	1	1	1	1	1	1	1	1	1	1	1	1	1	0	1	1	1	1	1	0	1	1	0	0
80154	0.07	−	0.51	−	359.8	＋	L	0.082	(-)	166.3	+	T	27	L	F	19.2	N	2	ER7449	EY2173	7.7	1	1	1	1	1	1	1	1	1	1	1	1	1	1	1	1	0	2	1	1	1	1	0	1	1	0	0
80159	0.01	−	0.14	−	910.4	＋	L	0.083	(-)	860.2	+	O	45	L	F	23.2	N	2	ER7449	EY2173	7.7	1	1	1	1	1	1	1	1	1	1	2	1	1	2	1	1	0	1	1	1	1	1	0	1	1	1	Basedow
80202	0.19	−	0.15	−	936.5	＋	L	0.082	(-)	1054	+	O	40	L	M	22	N	2	ER2659	ER7449	7.7	1	1	1	1	1	1	1	1	1	1	1	1	1	1	1	1	0	1	1	1	1	1	0	1	1	0	0
100003	0.02	−	0.05	−	312.1	＋	L	0.074	(-)	152.7	+	D	70	H	M	30	O	2	EP9605	ER9480	7.7	1	1	1	1	1	1	1	1	1	1	1	1	1	1	1	1	0	3	1	1	1	1	0	1	1	0	0
100007	0.05	−	0.46	−	351.8	＋	L	0.075	(-)	131.5	+	D	58	L	M	24.9	N	2	EP9605	ER9480	7.7	1	1	3	1	1	1	1	1	1	1	1	1	1	1	1	2	500	3	1	1	1	1	0	1	1	0	0
100009	0.06	−	0.19	−	182.6	＋	L	0.091	(-)	71.88	+	D	60	L	M	30	O	2	EP9605	ER9480	7.7	1	1	4	1	1	1	1	1	1	1	1	1	1	1	1	1	0	2	1	1	1	1	0	1	1	0	0
170006	0.02	−	0.14	−	163.5	＋	L	0.078	(-)	207.8	+	D	42	L	F	19.3	N	2	ER9480	ER9480	7.7	1	1	1	1	1	1	1	1	1	1	1	1	1	1	1	1	0	3	1	1	1	1	0	1	1	0	0
170011	0.06	−	0.43	−	388.6	＋	L	0.073	(-)	>250	+	D	64	L	F	20.1	N	2	ER9480	EW4811	7.7	1	1	1	1	1	1	1	1	1	1	1	1	1	1	1	1	0	1	1	1	1	1	0	1	1	0	0
170012	0.02	−	0.07	−	184	＋	L	0.075	(-)	126.3	+	D	40	L	M	22	N	2	ER9480	EW4811	7.7	1	1	1	1	1	1	1	1	1	1	1	1	1	1	1	1	0	1	1	1	1	1	0	1	1	0	0
170018	0.3	−	0.05	−	491.6	＋	L	0.075	(-)	>250	+	N	44	L	F	21.7	N	2	ER9480	ER9480	7.7	1	1	1	1	1	1	1	1	1	1	1	1	1	1	1	2	38	4	1	1	1	1	0	1	1	0	0
170035	0.03	−	0.11	−	449.5	＋	L	0.074	(-)	205.1	+	N	51	L	F	30	O	2	ER9480	EW4811	7.7	1	1	3	4	2	1	1	1	1	1	1	1	1	1	2	2	700	2	1	1	1	1	0	1	1	0	0
170061	0.29	−	1.31	＋	524.4	＋	L	0.069	(-)	>250	+	T	32	L	M	28	N	2	ER9480	EW4811	7.7	1	1	1	1	1	1	1	1	1	1	1	1	1	1	1	1	0	2	1	1	1	1	0	1	1	0	0
180006	0.01	−	0.15	−	813	＋	L	0.131	(-)	>250	+	D	52	L	F	21	N	2	EP9605	ER9480	7.7	1	1	1	1	1	1	1	1	1	1	1	1	1	1	1	1	0	1	1	1	1	1	0	2	1	0	0
180016	0.19	−	0.08	−	632.5	＋	L	0.075	(-)	>250	+	N	36	L	F	36	O	2	EP9605	ER9480	7.7	1	1	4	1	1	1	1	1	1	1	1	1	1	1	2	2	160	4	1	1	1	2	0	2	1	0	0
180017	0.18	−	1.25	＋	631.9	＋	L	1.98	(+)	>250	+	N	31	L	F	18	N	2	EP9605	ER9480	7.7	1	1	3	1	1	1	1	1	1	1	1	1	1	1	1	2	200	1	1	1	1	1	0	2	1	0	0
180026	0.02	−	0.91	−	518.8	＋	L	0.073	(-)	>250	+	N	64	L	F	22	N	2	EP9605	ER9480	7.7	1	1	1	1	1	1	1	1	1	1	1	1	1	1	1	1	0	2	1	1	1	1	0	1	1	0	0
180036	0.02	−	1.23	＋	1070.9	＋	H	0.082	(-)	>250	+	N	60	L	F	22	N	2	EP9605	ER9480	7.7	1	1	1	1	3	1	1	1	1	1	1	1	1	1	1	1	0	1	1	1	1	1	0	2	1	0	0
180037	0.09	−	0.11	−	211.9	＋	L	0.078	(-)	106.5	+	N	62	L	F	22	N	2	EP9605	ER9480	7.7	1	1	1	1	1	1	1	1	1	1	1	1	1	1	1	1	0	1	1	1	1	1	0	1	1	0	0
180038	0.08	−	0.19	−	551.2	＋	L	0.076	(-)	>250	+	N	45	L	F	22	N	2	EP9605	ER9480	7.7	1	1	1	1	1	1	1	1	1	1	1	1	1	1	1	1	0	2	1	1	1	1	0	2	1	0	0
180042	2.86	＋	0.1	−	627.7	＋	L	20.55	(+)	>250	+	T	63	L	M	22	N	2	EP9605	ER9480	7.7	1	1	1	1	1	1	1	1	1	1	1	1	1	1	1	2	200	3	1	1	1	1	0	1	1	0	0
180046	0.14	−	0.12	−	2031.9	＋	H	0.08	(-)	>250	+	T	30	L	M	30	O	2	EP9605	ER9480	7.7	1	1	1	1	1	1	1	1	1	1	1	1	1	1	1	1	0	1	1	1	1	1	0	1	1	0	0
180047	0.01	−	0.33	−	290.6	＋	L	0.079	(-)	>250	+	T	32	L	M	21.1	N	2	EP9605	ER9480	7.7	1	1	1	1	1	1	1	1	1	1	1	1	1	2	2	2	180	2	1	1	1	1	0	1	1	1	Sinusitis
180048	0.18	−	0.05	−	93.2	＋	L	0.076	(-)	70.05	+	T	31	L	M	22	N	2	EP9605	ER9480	7.7	1	1	1	1	1	1	1	1	1	1	1	1	1	1	1	1	0	4	1	1	1	1	0	1	1	0	0
180049	0.06	−	0.44	−	329	＋	L	0.078	(-)	245.4	+	T	26	L	M	30	O	2	EP9605	ER9480	7.7	1	1	1	1	1	1	1	1	1	1	1	1	1	1	1	1	0	2	1	1	1	2	0	1	1	0	0
70077	0.03	−	3.7	＋	554.3	＋	L	0.078	(-)	>250	+	N	25	L	F	22	N	2	EP9605	ER2659	7.8	1	1	1	1	1	1	1	1	1	1	1	1	1	1	1	1	0	1	1	1	1	1	0	1	1	0	0
80006	0.22	−	2.38	＋	1041.7	＋	H	0.073	(-)	622.5	+	D	35	L	M	21.8	N	2	ER2659	ER7449	7.8	1	1	1	1	1	1	1	1	1	1	1	1	1	1	1	1	0	3	1	1	1	1	0	2	1	0	0
80015	0.03	−	0.35	−	832.3	＋	L	0.077	(-)	614	+	D	47	L	M	22	N	2	ER2659	ER7449	7.8	1	1	1	1	1	1	1	1	1	1	1	1	1	1	1	1	0	3	1	1	1	1	0	1	1	0	0
80017	0.51	−	0.05	−	275	＋	L	0.071	(-)	220.4	+	D	53	L	M	25.1	N	2	ER2659	ER7449	7.8	1	1	1	1	1	1	1	1	1	1	1	1	1	1	1	1	0	1	1	1	1	1	0	1	1	0	0
80032	0.09	−	0.18	−	737.3	＋	L	0.077	(-)	714.2	+	N	27	L	F	22	N	2	ER2659	ER7449	7.8	1	1	1	1	1	1	1	1	1	1	1	1	1	1	1	1	0	2	1	1	1	1	0	2	1	0	0
80034	0.91	−	0.08	−	915.3	＋	L	0.079	(-)	1299	+	N	25	L	F	22	N	2	ER2659	ER7449	7.8	1	1	1	1	1	1	1	1	1	1	1	1	1	1	1	1	0	1	1	1	1	1	0	1	1	0	0
80035	0.58	−	0.19	−	916.6	＋	L	0.074	(-)	813.2	+	N	26	L	F	20	N	2	ER2659	ER7449	7.8	1	1	1	1	1	1	1	1	1	1	1	1	1	1	1	1	0	1	1	1	1	1	0	1	1	0	0
80040	0.03	−	0.18	−	3339.7	＋	H	0.14	(-)	2949	+	N	25	L	F	22	N	2	ER2659	ER7449	7.8	1	1	1	1	1	1	1	1	1	1	1	1	1	1	1	1	0	2	1	1	1	1	0	2	1	0	0
80088	0.02	−	0.11	−	946.5	＋	L	0.074	(-)	825.1	+	D	35	L	F	30	O	2	ER2659	ER7449	7.8	1	1	1	1	1	1	1	1	1	1	1	1	1	1	1	1	0	1	1	1	1	1	0	2	1	0	0
80093	0.01	−	0.89	−	419.4	＋	L	0.077	(-)	249.1	+	N	31	L	F	30	O	2	ER2659	ER7449	7.8	1	1	1	1	1	1	1	1	1	1	1	1	1	1	1	1	0	1	1	1	1	1	0	1	1	0	0
80096	0.05	−	0.11	−	516.5	＋	L	0.076	(-)	496.8	+	N	29	L	F	20.4	N	2	ER2659	ER7449	7.8	1	1	1	1	1	1	1	1	1	1	1	1	1	1	1	1	0	2	1	1	1	1	0	1	1	0	0
80114	0.02	−	0.15	−	163	＋	L	0.075	(-)	329.7	+	N	52	L	F	22	N	2	ER2659	ER7449	7.8	1	1	1	1	1	1	1	1	1	1	1	1	1	1	1	1	0	2	1	1	1	1	0	1	1	0	0
80124	0.07	−	0.04	−	412.2	＋	L	0.074	(-)	470.7	+	D	38	L	M	21	N	2	ER2659	ER2659	7.8	1	1	1	1	1	1	1	1	1	1	1	1	1	1	1	1	0	1	1	1	1	1	0	1	1	0	0
80158	0.02	−	0.04	−	413	＋	L	0.09	(-)	420.8	+	O	56	L	F	28.3	N	2	ER7449	ER7449	7.8	1	1	1	1	1	1	1	1	1	1	1	1	1	1	1	1	0	2	1	1	1	1	0	1	1	0	0
80160	0.03	−	0.19	−	80.3	＋	L	0.09	(-)	51.09	+	T	63	L	M	22	N	2	ER7449	EY2173	7.8	1	1	1	1	1	1	1	1	1	1	1	1	1	1	1	1	0	4	1	1	1	1	0	1	1	0	0
80163	0.07	−	0.08	−	715.8	＋	L	0.079	(-)	990.3	+	T	31	L	M	22.1	N	2	ER7449	EY2173	7.8	1	1	1	1	1	1	1	1	1	1	1	1	1	1	1	1	0	1	1	1	1	1	0	1	1	0	0
80164	0.06	−	0.04	−	1062	＋	H	0.08	(-)	728.2	+	T	53	L	M	19.5	N	2	ER7449	EY2173	7.8	1	1	1	1	1	1	1	1	1	1	1	1	1	1	1	1	0	4	1	1	1	1	0	1	1	0	0
80165	0.04	−	0.13	−	496.4	＋	L	0.084	(-)	324	+	T	38	L	F	18.9	N	2	ER7449	EY2173	7.8	1	1	1	1	1	1	1	1	1	1	1	1	1	1	1	1	0	3	1	1	1	1	0	1	1	0	0
80166	0.15	−	0.24	−	1576.9	＋	H	0.089	(-)	1243	+	T	32	L	F	24	N	2	ER7449	EY2173	7.8	1	1	1	1	1	1	1	1	1	1	1	1	1	1	1	1	0	1	1	1	1	1	0	1	1	0	0
80168	0.02	−	0.08	−	188.8	＋	L	0.078	(-)	159	+	T	45	L	F	30	O	2	ER7449	EY2173	7.8	1	1	1	1	2	1	1	1	1	1	1	1	1	1	1	1	0	2	1	1	1	1	0	1	1	0	0
80173	0.01	−	0.05	−	642.2	＋	L	0.092	(-)	646.3	+	O	56	L	F	20.7	N	2	ER7449	EY2173	7.8	1	1	1	1	1	1	1	1	1	3	1	1	1	1	1	1	0	4	1	1	1	1	0	1	1	0	0
80174	0.25	−	0.13	−	715.8	＋	L	0.088	(-)	1040	+	O	62	L	F	24.5	N	2	ER7449	EY2173	7.8	1	1	1	1	1	1	1	1	1	1	1	1	1	1	1	1	0	2	1	1	1	1	0	1	1	0	0
90009	0.58	−	0.06	−	142.6	＋	L	0.077	(-)	121.7	+	D	59	L	M	30	O	2	EP9605	ER9480	7.8	1	1	1	1	1	1	1	1	1	1	1	1	1	1	1	1	0	1	1	1	1	1	0	1	1	0	0
90021	0.02	−	0.1	−	313.7	＋	L	0.078	(-)	>250	+	N	39	L	F	22	N	2	EP9605	ER9480	7.8	1	1	1	1	1	1	1	1	1	1	1	1	1	1	1	2	50	2	1	1	1	1	0	1	1	0	0
90022	0.19	−	0.12	−	1299.6	＋	H	0.077	(-)	>250	+	N	20	L	F	22	N	2	EP9605	ER9480	7.8	1	1	1	1	1	1	1	1	1	1	1	1	1	1	1	1	0	1	1	1	1	1	0	1	1	0	0
90031	0.05	−	1.71	＋	2483.5	＋	H	0.132	(-)	>250	+	T	25	L	M	20.9	N	2	EP9605	ER9480	7.8	1	1	1	1	1	1	1	1	1	1	1	1	1	1	1	1	0	1	1	1	1	1	0	1	1	0	0
90035	0.04	−	0.22	−	1247.7	＋	H	0.077	(-)	>250	+	T	39	L	M	27.3	N	2	EP9605	ER9480	7.8	1	1	1	1	1	1	1	1	1	1	1	1	1	2	2	2	95	3	1	1	1	1	0	1	1	1	Hyperlipidemia
90107	0.13	−	0.12	−	544.1	＋	L	0.081	(-)	>250	+	D	56	L	F	18.9	N	2	EP9605	ER9480	7.8	1	1	1	1	1	1	1	1	1	1	1	1	1	1	1	1	0	1	1	1	1	1	0	1	1	0	0
90123	0.06	−	0.13	−	818.7	＋	L	0.077	(-)	>250	+	N	29	L	F	22	N	2	EP9605	ER9480	7.8	1	1	1	1	1	1	1	1	1	1	1	1	1	1	1	1	0	1	1	1	1	1	0	1	1	0	0
90132	0.13	−	0.11	−	234.9	＋	L	0.077	(-)	73.95	+	T	63	L	M	22	N	2	EP9605	ER9480	7.8	1	1	1	1	1	1	1	1	1	1	1	1	1	1	1	2	400	3	1	1	1	1	0	1	1	0	0
90163	0.17	−	0.44	−	188.9	＋	L	0.073	(-)	107.5	+	N	50	L	F	19.4	N	2	EP9605	ER9480	7.8	1	1	1	1	1	1	1	1	1	1	1	1	1	1	1	1	0	2	1	1	1	1	0	2	1	0	0
90173	0.05	−	0.05	−	658.5	＋	L	0.075	(-)	>250	+	N	48	L	M	22	N	2	EP9605	ER9480	7.8	1	1	1	1	1	1	1	1	1	1	1	1	1	1	1	2	300	3	1	1	1	1	0	1	1	0	0
90175	0.05	−	0.42	−	852.1	＋	L	0.074	(-)	>250	+	N	30	L	F	22	N	2	EP9605	ER9480	7.8	1	1	1	1	1	1	1	1	1	1	1	1	1	1	1	1	0	1	1	1	1	1	0	2	1	0	0
90186	0.25	−	0.63	−	572.7	＋	L	0.076	(-)	>250	+	N	38	L	M	22	N	2	EP9605	ER9480	7.8	1	1	1	1	1	1	1	1	1	1	1	1	1	1	1	1	0	4	1	1	1	1	0	1	1	0	0
90188	0.01	−	0.06	−	335.5	＋	L	0.079	(-)	171.3	+	N	60	L	F	19.6	N	2	EP9605	ER9480	7.8	1	1	1	1	1	1	1	1	1	1	1	1	1	1	2	2	600	1	1	1	1	1	0	1	2	0	0
90189	0.03	−	0.21	−	271.2	＋	L	0.074	(-)	195	+	N	41	L	F	22	N	2	EP9605	ER9480	7.8	1	1	1	1	1	1	1	1	1	1	1	1	1	1	1	1	0	1	1	1	1	1	0	1	1	0	0
90191	0.02	−	0.11	−	114.6	＋	L	0.074	(-)	120.4	+	N	51	L	F	22	N	2	EP9605	ER9480	7.8	1	1	1	1	1	1	1	1	1	1	1	1	1	1	1	1	0	1	1	1	1	1	0	1	1	0	0
90192	2.62	＋	0.13	−	386	＋	L	0.074	(-)	>250	+	T	55	L	M	28.7	N	2	EP9605	ER9480	7.8	1	1	1	1	1	1	1	1	1	1	1	1	1	1	2	2	900	3	1	1	1	1	0	1	1	0	0
90196	0.03	−	0.31	−	264.9	＋	L	0.09	(-)	133.9	+	T	53	L	F	18	N	2	EP9605	ER9480	7.8	1	1	1	1	1	1	1	1	1	1	1	1	1	1	1	1	0	1	1	1	1	1	0	1	1	0	0
90198	0.05	−	0.22	−	489.1	＋	L	0.115	(-)	>250	+	T	35	L	M	22	N	2	EP9605	ER9480	7.8	1	1	1	1	1	1	1	1	1	1	1	1	1	1	1	1	0	2	1	1	1	1	0	1	1	0	0
100015	1.36	−	0.06	−	574.9	＋	L	0.072	(-)	>250	+	D	31	L	M	22	N	2	EP9605	ER9480	7.8	1	1	1	1	1	1	1	1	1	1	1	1	1	1	1	1	0	2	1	1	1	1	0	2	2	0	0
100020	1.07	−	0.14	−	277.3	＋	L	0.076	(-)	171.8	+	D	47	L	M	29	N	2	EP9605	ER9480	7.8	1	1	4	1	1	1	1	1	1	1	1	1	1	1	1	1	0	2	1	1	1	1	0	1	1	0	0
100024	0.02	−	0.18	−	546.8	＋	L	0.072	(-)	>250	+	D	33	L	M	26	N	2	EP9605	ER9480	7.8	1	1	1	1	1	1	1	1	1	1	1	1	1	1	1	2	10	3	1	1	1	1	0	1	1	0	0
100032	0.02	−	0.03	−	206.4	＋	L	0.075	(-)	136	+	T	60	L	M	18	N	2	EP9605	ER9480	7.8	1	1	1	1	1	1	1	1	1	1	1	1	1	1	2	2	300	4	1	1	1	1	0	1	1	0	0
100040	0.38	−	0.08	−	416.7	＋	L	0.074	(-)	218.4	+	T	64	L	M	36	O	2	EP9605	ER9480	7.8	1	1	1	1	1	1	1	1	1	1	1	1	1	1	1	2	400	1	1	1	1	1	0	1	1	0	0
100043	0.09	−	0.08	−	868.4	＋	L	0.074	(-)	>250	+	T	47	L	F	17.4	N	2	EP9605	ER9480	7.8	1	1	1	1	1	1	1	1	1	1	1	1	1	1	1	1	0	1	1	1	1	1	0	1	1	0	0
100054	0.08	−	0.09	−	1135.3	＋	H	0.075	(-)	>250	+	T	43	L	F	22	N	2	EP9605	ER9480	7.8	1	1	1	1	1	1	1	1	1	1	1	1	1	1	1	1	0	2	1	1	1	1	0	2	1	0	0
100059	0.12	−	0.05	−	881.4	＋	L	0.071	(-)	>250	+	T	33	L	M	34.4	O	2	EP9605	ER9480	7.8	1	1	1	1	1	1	1	1	1	1	1	1	1	2	1	1	0	1	1	1	1	1	0	1	1	1	Hyperlipidemia
100061	0.14	−	0.11	−	1593.4	＋	H	0.071	(-)	>250	+	T	25	L	M	19.6	N	2	EP9605	ER9480	7.8	1	1	1	1	1	1	1	1	1	1	1	1	1	1	1	1	0	1	1	1	1	1	0	1	1	0	0
100064	0.09	−	0.11	−	381.3	＋	L	0.079	(-)	>250	+	T	35	L	F	18.7	N	2	EP9605	ER9480	7.8	1	1	1	1	1	1	1	1	1	1	1	1	1	1	1	1	0	3	1	1	1	1	0	1	1	0	0
100080	0.01	−	0.13	−	360.7	＋	L	0.078	(-)	>250	+	N	59	L	F	22	N	2	EP9605	ER9480	7.8	1	1	3	1	1	1	1	1	1	1	1	1	1	1	1	1	0	1	1	1	1	1	0	2	1	0	0
100093	0.03	−	0.08	−	56.8	＋	L	0.067	(-)	41.61	+	N	56	L	F	36	O	2	EP9605	ER9480	7.8	1	1	1	1	1	1	1	1	1	1	1	1	1	1	1	1	0	1	1	1	1	1	0	1	1	0	0
100094	0.1	−	0.08	−	1543.2	＋	H	0.073	(-)	>250	+	N	46	L	F	18.6	N	2	EP9605	ER9480	7.8	1	1	1	1	1	1	1	1	1	1	1	1	1	1	1	1	0	3	1	1	1	1	0	1	1	0	0
100095	0.02	−	0.05	−	110.3	＋	L	0.075	(-)	87.51	+	N	39	L	F	21.7	N	2	EP9605	ER9480	7.8	1	1	1	1	1	1	1	1	1	1	1	1	1	1	1	1	0	1	1	1	1	1	0	1	1	0	0
100097	0.06	−	0.13	−	462.8	＋	L	0.089	(-)	>250	+	N	48	L	F	31.3	O	2	EP9605	ER9480	7.8	1	1	3	1	1	1	1	1	1	1	1	1	1	1	1	1	0	1	1	1	1	1	0	1	1	0	0
100102	0.05	−	0.11	−	475.7	＋	L	0.073	(-)	>250	+	N	30	L	F	22	N	2	EP9605	ER9480	7.8	1	1	1	1	1	1	1	1	1	1	1	1	1	1	1	1	0	2	1	1	1	1	0	1	1	0	0
100109	0.48	−	0.2	−	1501.9	＋	H	0.075	(-)	>250	+	N	48	L	F	22	N	2	EP9605	ER9480	7.8	1	1	3	1	1	3	1	1	1	1	1	1	1	1	1	1	0	1	1	1	1	1	0	1	1	0	0
100110	0.36	−	0.18	−	4713.8	＋	H	10.13	(+)	>250	+	N	26	L	F	22	N	2	EP9605	ER9480	7.8	1	1	1	1	1	1	1	1	1	1	1	1	1	1	2	2	60	2	1	1	1	1	0	2	1	0	0
100111	0.05	−	0.19	−	747.7	＋	L	0.074	(-)	>250	+	N	24	L	F	30	O	2	EP9605	ER9480	7.8	1	1	1	1	1	1	1	1	1	1	1	1	1	1	1	1	0	2	1	1	1	1	0	1	1	0	0
100129	0.06	−	0.17	−	156.3	＋	L	0.074	(-)	60.29	+	N	51	L	F	22	N	2	EP9605	ER9480	7.8	1	1	1	1	1	1	1	1	1	1	1	1	1	1	1	1	0	1	1	1	1	1	0	1	1	0	0
100132	0.09	−	0.15	−	409	＋	L	0.078	(-)	>250	+	N	36	L	M	22	N	2	EP9605	ER9480	7.8	1	1	1	1	1	1	1	1	1	1	1	1	1	1	2	2	240	2	1	1	1	1	0	2	1	0	0
100136	0.08	−	0.25	−	1257.5	＋	H	0.075	(-)	>250	+	N	28	L	F	22	N	2	EP9605	ER9480	7.8	1	1	1	1	1	1	1	1	1	1	1	1	1	1	2	2	80	1	1	1	1	1	0	2	1	0	0
100138	0.24	−	0.35	−	593.3	＋	L	0.073	(-)	>250	+	T	44	L	F	17.4	N	2	EP9605	ER9480	7.8	1	1	1	1	1	1	1	1	1	1	1	1	1	1	2	2	240	1	1	1	1	1	0	2	1	0	0
150070	1.02	−	0.41	−	1330.9	＋	H	0.078	(-)	>250	+	D	30	L	F	20.3	N	2			7.8	1	1	1	1	1	1	1	1	1	1	1	1	1	1	1	1	0	1	1	1	1	1	0	1	1	0	0
180003	0.01	−	0.12	−	326.3	＋	L	0.073	(-)	>250	+	D	54	L	M	22	N	2	EP9605	EP9605	7.8	1	1	1	1	1	1	1	1	1	1	1	1	1	1	1	1	0	2	1	1	1	1	0	1	1	0	0
180004	0.69	−	0.15	−	607.8	＋	L	0.088	(-)	>250	+	D	49	L	F	30	O	2	EP9605	ER9480	7.8	1	1	1	1	1	1	1	1	1	1	1	1	1	1	1	1	0	2	1	1	1	1	0	2	1	0	0
180008	0.07	−	0.29	−	1164.6	＋	H	0.079	(-)	>250	+	D	74	H	M	22	N	2	EP9605	ER9480	7.8	1	1	3	1	1	1	1	1	1	1	1	1	1	1	1	1	0	4	1	1	1	1	0	1	1	0	0
180010	0.7	−	0.04	−	529.5	＋	L	0.078	(-)	>250	+	N	36	L	M	21.7	N	2	EP9605	ER9480	7.8	1	1	1	1	1	1	1	1	1	1	1	1	1	1	1	1	0	3	1	1	1	1	0	2	1	0	0
180011	0.02	−	0.94	−	688.8	＋	L	0.078	(-)	>250	+	N	44	L	F	22	N	2	EP9605	ER9480	7.8	1	1	1	1	1	1	1	1	1	1	1	1	1	1	1	1	0	1	1	1	1	1	0	2	1	0	0
180012	0.16	−	0.12	−	834.5	＋	L	0.081	(-)	>250	+	N	28	L	M	22	N	2	EP9605	ER9480	7.8	1	1	1	1	1	1	1	1	1	1	1	1	1	1	1	2	105	1	1	1	1	1	0	2	1	0	0
180013	0.03	−	0.06	−	323.7	＋	L	0.083	(-)	203.8	+	N	61	L	M	36	O	2	EP9605	EP9605	7.8	1	1	1	1	1	1	1	1	1	1	1	1	1	1	2	2	820	2	1	1	1	1	0	2	1	0	0
180014	0.05	−	0.02	−	95.4	＋	L	0.079	(-)	73.51	+	N	53	L	F	30	O	2	EP9605	ER9480	7.8	1	1	1	1	1	1	1	2	1	1	1	1	1	1	2	2	375	2	1	1	1	1	0	1	1	0	0
180015	0.04	−	0.23	−	762.3	＋	L	0.078	(-)	>250	+	N	36	L	F	20	N	2	EP9605	EP9605	7.8	1	1	1	1	1	1	1	1	1	1	1	1	1	1	2	2	320	1	1	1	1	1	0	2	1	0	0
180018	1.36	−	0.12	−	1165.7	＋	H	0.079	(-)	>250	+	N	27	L	F	18	N	2	EP9605	ER9480	7.8	1	1	1	1	1	1	1	1	1	1	1	1	1	1	1	1	0	2	1	1	1	1	0	2	1	0	0
180019	0.28	−	0.6	−	921.7	＋	L	2.86	(-)	>250	+	N	23	L	F	19.2	N	2	EP9605	ER9480	7.8	1	1	1	1	1	1	1	1	1	1	1	1	1	2	1	1	0	2	1	1	1	1	0	1	1	1	Pituitary tumor
180020	0.03	−	0.16	−	456.1	＋	L	0.081	(-)	>250	+	N	33	L	F	17.8	N	2	EP9605	EP9605	7.8	1	1	1	1	1	1	1	1	1	1	1	1	1	1	1	1	0	2	1	1	1	1	0	1	1	0	0
180021	0.1	−	0.11	−	845.7	＋	L	0.078	(-)	>250	+	N	24	L	F	25.4	N	2	EP9605	ER9480	7.8	1	1	1	1	1	1	1	1	1	1	1	1	1	2	1	1	0	1	1	1	1	1	0	2	1	1	Pulmonary fibrosis
180024	0.03	−	0.04	−	128.4	＋	L	0.076	(-)	65.16	+	N	56	L	F	36	O	2	EP9605	ER9480	7.8	1	1	1	1	1	2	1	1	1	1	1	1	1	1	2	2	600	1	1	1	1	1	0	2	1	0	0
180031	0.08	−	0.06	−	463.5	＋	L	0.08	(-)	>250	+	N	43	L	F	22	N	2	EP9605	ER9480	7.8	1	1	1	1	1	1	1	1	1	1	1	1	1	1	1	2	100	1	1	1	1	1	0	1	1	0	0
180041	0.07	−	0.08	−	995.2	＋	L	0.082	(-)	>250	+	N	48	L	F	22	N	2	EP9605	ER9480	7.8	1	1	1	1	1	1	1	1	1	1	1	1	1	1	1	1	0	1	1	1	1	1	0	1	1	0	0
180043	0.64	−	0.12	−	860	＋	L	0.076	(-)	>250	+	T	29	L	M	22	N	2	EP9605	ER9480	7.8	1	1	1	1	1	1	1	1	1	1	1	1	1	1	1	1	0	4	1	1	1	1	0	2	1	0	0
180045	0.09	−	0.12	−	398.6	＋	L	0.158	(-)	161.4	+	T	46	L	M	22.6	N	2	EP9605	ER9480	7.8	1	1	1	1	1	1	1	1	1	1	1	1	1	1	1	1	0	1	1	1	1	1	0	1	1	0	0
180050	0.26	−	0.07	−	881.7	＋	L	0.076	(-)	>250	+	T	45	L	F	45	O	2	EP9605	ER9480	7.8	1	1	1	1	1	1	1	1	1	1	1	1	1	1	1	2	50	4	1	1	1	1	0	1	1	0	0
180051	0.14	−	0.15	−	373.5	＋	L	0.08	(-)	>250	+	T	43	L	F	22	N	2	EP9605	EP9605	7.8	1	1	1	1	1	1	1	1	1	1	1	1	1	1	1	1	0	2	1	1	1	1	0	1	1	0	0
40003	0.06	−	0.08	−	777.9	＋	L	0.074	(-)	>250	+	N	53	L	F	17	N	2	EP9605	ER2659	7.9	1	1	1	1	1	1	1	1	1	1	1	1	1	1	1	1	0	2	1	1	1	1	0	2	1	0	0
40017	0.02	−	0.12	−	422	＋	L	0.077	(-)	>250	+	N	38	L	F	22	N	2	EP9605	ER2659	7.9	1	1	1	1	1	1	1	1	1	1	1	1	1	1	2	2	345	1	1	1	1	1	0	2	1	0	0
40019	0.1	−	0.13	−	932.2	＋	L	0.067	(-)	>250	+	N	27	L	F	22	N	2	EP9605	ER2659	7.9	1	1	1	1	1	1	1	1	1	1	1	1	1	1	1	1	0	2	1	1	1	1	0	2	1	0	0
40052	0.06	−	0.07	−	437.8	＋	L	0.079	(-)	>250	+	T	43	L	F	30	O	2	EP9605	ER2659	7.9	1	1	1	1	1	3	1	1	1	1	1	1	1	1	1	1	0	1	1	1	1	1	0	2	1	0	0
40100	0.04	−	0.04	−	252.9	＋	L	0.073	(-)	155.4	+	D	45	L	M	22	N	2	EP9605	ER2659	7.9	1	1	1	1	1	1	1	1	1	1	1	1	1	1	1	1	0	1	1	1	1	1	0	1	1	0	0
40105	0.02	−	0.07	−	332.9	＋	L	0.074	(-)	229.2	+	T	28	L	M	19.2	N	2	EP9605	ER2659	7.9	1	1	1	1	1	1	1	1	1	1	1	1	1	1	1	1	0	1	1	1	1	1	0	2	1	0	0
40111	0.01	−	0.13	−	170.5	＋	L	0.076	(-)	162.2	+	N	48	L	F	22	N	2	EP9605	ER2659	7.9	1	1	1	1	1	1	1	1	2	1	1	1	1	1	1	1	0	1	1	1	1	1	0	2	2	0	0
40127	0.07	−	0.03	−	698.9	＋	L	0.306	(-)	>250	+	N	41	L	M	30	O	2	EP9605	ER2659	7.9	1	1	3	1	1	1	1	1	1	1	1	1	1	1	2	2	200	2	1	1	1	1	0	1	1	0	0
50053	0.07	−	0.11	−	153.8	＋	L	0.076	(-)	129.6	+	D	31	L	F	22	N	2	EP9605	ER9480	7.9	1	1	1	1	1	1	1	1	1	1	1	1	1	2	1	1	0	1	1	1	1	1	0	1	1	1	Pregnant
60118	0.09	−	0.07	−	293.2	＋	L	0.086	(-)	249.2	+	N	26	L	M	24	N	2	EP9605	ER2659	7.9	1	1	1	1	1	1	1	1	1	1	1	1	1	1	1	1	0	4	1	1	1	1	0	1	1	0	0
70001	0.03	−	0.07	−	234.4	＋	L	0.082	(-)	173.1	+	D	29	L	F	30	O	2	EP9605	ER2659	7.9	1	1	1	1	1	1	1	1	1	1	1	1	1	1	1	1	0	1	1	1	1	1	0	1	1	0	0
70008	0.54	−	0.22	−	879.7	＋	L	0.078	(-)	>250	+	N	48	L	F	22	N	2	EP9605	ER2659	7.9	1	1	3	1	1	1	1	1	1	1	1	1	1	1	1	1	0	1	1	1	1	1	0	1	1	0	0
70023	0.09	−	0.08	−	951.2	＋	L	0.078	(-)	>250	+	D	54	L	M	22	N	2	EP9605	ER2659	7.9	1	1	1	1	1	1	1	1	1	1	1	1	1	1	1	1	0	4	1	1	1	1	0	1	1	0	0
70050	0.02	−	0.09	−	375.5	＋	L	0.076	(-)	>250	+	D	30	L	M	22	N	2	EP9605	ER2659	7.9	1	1	1	1	1	1	1	1	1	1	1	1	1	1	1	1	0	2	1	1	1	1	0	1	1	0	0
70083	0.12	−	0.36	−	128.2	＋	L	0.074	(-)	144.6	+	N	29	L	M	30	O	2	EP9605	ER2659	7.9	1	1	1	1	1	1	1	1	1	1	1	1	1	1	1	1	0	1	1	1	1	1	0	1	1	0	0
80001	0.03	−	0.37	−	307.9	＋	L	0.076	(-)	174	+	D	49	L	M	22.3	N	2	ER2659	ER7449	7.9	1	1	1	1	1	1	1	1	1	1	1	1	1	1	1	1	0	2	1	1	1	1	0	1	1	0	0
80009	0.13	−	0.22	−	877.2	＋	L	0.077	(-)	851.7	+	D	31	L	M	22	N	2	ER2659	ER7449	7.9	1	1	1	1	1	1	1	1	1	1	1	1	1	1	1	1	0	4	1	1	1	1	0	2	2	0	0
80029	0.61	−	0.12	−	940.6	＋	L	0.076	(-)	993.7	+	N	31	L	M	30	O	2	ER2659	ER7449	7.9	1	1	1	1	1	1	1	1	1	1	1	1	1	1	1	1	0	3	1	1	1	1	0	2	1	0	0
80041	0.19	−	0.2	−	1500.2	＋	H	0.079	(-)	528.3	+	N	26	L	F	18	N	2	ER2657	ER7449	7.9	1	1	1	1	1	1	1	1	1	1	1	1	1	1	1	1	0	1	1	1	1	1	0	1	1	0	0
80149	0.2	−	0.08	−	1981.7	＋	H	0.078	(-)	2041	+	T	32	L	F	22	N	2	ER7449	EY2173	7.9	1	1	1	1	1	1	1	1	1	1	1	1	1	1	1	1	0	2	1	1	1	1	0	1	1	0	0
80161	0.02	−	0.12	−	821.9	＋	L	0.081	(-)	629.5	+	T	40	L	M	20.5	N	2	ER7449	EY2173	7.9	1	1	1	1	1	1	1	1	1	1	1	1	1	1	1	1	0	2	1	1	1	1	0	1	1	0	0
80162	0.43	−	0.11	−	892.6	＋	L	0.083	(-)	910.6	+	T	30	L	M	23	N	2	ER7449	ER7449	7.9	1	1	1	1	1	1	1	1	1	1	1	1	1	1	1	1	0	4	1	1	1	1	0	1	1	0	0
80167	0.36	−	0.09	−	484.8	＋	L	0.083	(-)	443.1	+	T	25	L	F	22	N	2	ER7449	EY2173	7.9	1	1	1	1	1	1	1	1	1	1	1	1	1	1	1	1	0	2	1	1	1	1	0	1	1	0	0
90003	0.02	−	0.04	−	823.9	＋	L	0.073	(-)	>250	+	D	53	L	M	22	N	2	EP9605	ER9480	7.9	1	1	1	1	1	1	1	1	1	1	1	1	1	1	1	1	0	4	1	1	1	1	0	1	1	0	0
90004	0.54	−	0.08	−	520.8	＋	L	0.077	(-)	>250	+	D	52	L	M	20.6	N	2	EP9605	ER9480	7.9	1	1	1	1	1	1	1	1	1	1	1	1	1	1	1	1	0	1	1	1	1	1	0	1	1	0	0
90005	0.23	−	0.11	−	111.7	＋	L	0.077	(-)	149.7	+	D	52	L	M	21.4	N	2	EP9605	ER9480	7.9	1	1	1	1	1	1	1	1	1	1	1	1	1	1	1	1	0	1	1	1	1	1	0	1	1	0	0
90006	0.26	−	0.1	−	2403.2	＋	H	0.075	(-)	>250	+	D	32	L	M	24.9	N	2	EP9605	ER9480	7.9	1	1	1	1	1	1	1	1	1	3	1	1	1	1	1	1	0	1	1	1	1	1	0	1	1	0	0
90007	0.97	−	0.25	−	1324.5	＋	H	0.077	(-)	>250	+	D	30	L	M	20	N	2	EP9605	ER9480	7.9	1	1	1	1	1	1	1	1	1	1	1	1	1	1	1	1	0	2	1	1	1	1	0	1	1	0	0
90011	0.06	−	0.05	−	97.4	＋	L	0.078	(-)	51.18	+	N	58	L	F	36	O	2	EP9605	ER9480	7.9	1	1	3	1	1	1	1	1	1	1	1	1	1	1	1	1	0	1	1	1	1	1	0	1	1	0	0
90012	0.11	−	0.23	−	607	＋	L	0.075	(-)	>250	+	N	41	L	F	22	N	2	EP9605	ER9480	7.9	1	1	1	1	1	1	1	1	1	1	1	1	1	1	1	1	0	3	1	1	1	1	0	1	1	0	0
90015	0.08	−	0.09	−	1399.4	＋	H	0.291	(-)	>250	+	N	23	L	F	22	N	2	EP9605	ER9480	7.9	1	1	1	1	1	1	1	1	1	1	1	1	1	1	1	1	0	3	1	1	1	1	0	2	1	0	0
90017	0.23	−	0.08	−	577.3	＋	L	0.074	(-)	>250	+	N	30	L	F	22	N	2	EP9605	ER9480	7.9	1	1	1	1	1	1	1	1	1	1	1	1	1	1	1	1	0	1	1	1	1	1	0	1	1	0	0
90018	0.02	−	0.05	−	445.3	＋	L	0.075	(-)	>250	+	N	45	L	F	18.7	N	2	EP9605	ER9480	7.9	1	1	1	1	1	1	1	1	1	1	1	1	1	1	1	1	0	2	1	1	1	1	0	1	1	0	0
90019	0.02	−	0.17	−	1233.3	＋	H	0.076	(-)	>250	+	N	44	L	F	30	O	2	EP9605	ER9480	7.9	1	2	1	1	1	1	1	1	1	1	1	1	1	1	1	1	0	1	1	1	1	1	0	1	1	0	0
90026	0.03	−	0.09	−	388.4	＋	L	0.075	(-)	>250	+	N	25	L	F	21	N	2	EP9605	ER9480	7.9	1	1	1	1	1	1	1	1	1	1	1	1	1	1	1	1	0	1	1	1	1	1	0	1	1	0	0
90027	1.54	＋	0.14	−	1585.8	＋	H	0.087	(-)	>250	+	N	28	L	F	18	N	2	EP9605	ER9480	7.9	1	1	1	1	1	1	1	1	1	1	1	1	1	1	1	1	0	3	1	1	1	1	0	1	1	0	0
90033	0.07	−	0.39	−	914	＋	L	0.08	(-)	>250	+	T	33	L	M		N	2	EP9605	ER9480	7.9	1	1	1	1	1	1	1	1	1	1	1	1	1	1	1	1	0	1	1	1	1	1	0	1	1	0	0
90037	0.3	−	0.24	−	1547	＋	H	0.084	(-)	>250	+	O	53	L	M	18	N	2	EP9605	ER9480	7.9	1	1	1	1	1	1	1	1	1	1	1	1	1	1	1	2	400	4	1	1	1	1	0	1	1	0	0
90040	0.03	−	0.37	−	2737	＋	H	0.101	(-)	>250	+	O	25	L	M	22	N	2	EP9605	ER9480	7.9	1	1	1	1	1	1	1	1	1	1	1	1	1	1	2	2	200	1	1	1	1	1	0	1	1	0	0
90104	0.02	−	0.07	−	250.5	＋	L	0.078	(-)	226.9	+	D	52	L	M	22.9	N	2	EP9605	ER9480	7.9	1	1	3	1	1	1	1	1	1	1	1	1	1	1	1	1	0	4	1	1	1	1	0	1	1	0	0
90105	0.09	−	0.06	−	344	＋	L	0.09	(-)	>250	+	D	50	L	M	22.5	N	2	EP9605	ER9480	7.9	1	1	1	1	1	1	1	1	1	1	1	1	1	1	2	2	360	3	1	1	1	1	0	1	1	0	0
90111	0.01	−	0.05	−	473.1	＋	L	0.077	(-)	>250	+	N	60	L	F	22	N	2	EP9605	ER9480	7.9	1	1	1	1	1	1	1	2	1	1	2	1	1	1	1	1	0	2	1	1	1	1	0	1	1	0	0
90112	0.01	−	0.11	−	132.7	＋	L	0.075	(-)	54.79	+	N	61	L	F	22	N	2	EP9605	ER9480	7.9	1	1	1	1	1	1	1	1	1	1	1	1	1	1	1	2	200	4	1	1	1	1	0	1	1	0	0
90113	0.04	−	0.15	−	176.5	＋	L	0.081	(-)	145.6	+	N	41	L	F	22	N	2	EP9605	ER9480	7.9	1	1	1	1	1	1	1	1	1	1	1	1	1	1	1	1	0	1	1	1	1	1	0	1	1	0	0
90115	0.05	−	0.3	−	319.2	＋	L	0.074	(-)	>250	+	N	36	L	F	22	N	2	EP9605	ER9480	7.9	1	1	1	1	1	1	1	1	1	1	1	1	1	1	1	1	0	1	1	1	1	1	0	1	1	0	0
90118	0.25	−	0.19	−	863.9	＋	L	0.075	(-)	>250	+	N	47	L	F	30	O	2	EP9605	ER9480	7.9	1	1	1	1	1	1	1	1	1	1	1	1	1	3	1	1	0	1	1	1	1	1	0	1	1	1	Basedow disease
90120	0.05	−	0.12	−	1775.8	＋	H	0.076	(-)	>250	+	N	42	L	F	22	N	2	EP9605	ER9480	7.9	1	1	1	1	1	1	1	1	1	1	1	1	1	1	1	1	0	1	1	1	1	1	0	1	1	0	0
90121	0.02	−	0.1	−	503	＋	L	0.074	(-)	>250	+	N	28	L	F	22	N	2	EP9605	ER9480	7.9	1	1	1	1	1	1	1	1	1	1	1	1	1	1	1	1	0	1	1	1	1	1	0	1	1	0	0
90122	0.03	−	0.15	−	1009.8	＋	H	0.077	(-)	>250	+	N	25	L	F	22	N	2	EP9605	ER9480	7.9	1	1	1	1	1	1	1	1	1	1	1	1	1	1	1	1	0	1	1	1	1	1	0	1	1	0	0
90125	0.02	−	0.17	−	427	＋	L	0.073	(-)	151.5	+	N	45	L	F	22	N	2	EP9605	ER9480	7.9	1	1	1	1	1	1	1	1	1	1	1	1	1	1	1	1	0	2	1	1	1	1	0	1	1	0	0
90126	0.04	−	0.38	−	537.3	＋	L	0.075	(-)	>250	+	N	35	L	F	18.3	N	2	EP9605	ER9480	7.9	1	1	1	1	1	1	1	1	1	1	1	1	1	1	1	1	0	1	1	1	1	1	0	1	1	0	0
90127	0.03	−	0.14	−	364.3	＋	L	0.079	(-)	>250	+	N	45	L	F	19.5	N	2	EP9605	ER9480	7.9	1	3	3	1	1	1	1	1	1	1	1	1	1	3	1	1	0	1	1	1	1	1	0	1	1	1	Cervical spondylosis
90128	0.12	−	0.23	−	619.7	＋	L	0.08	(-)	>250	+	N	45	L	F	30	O	2	EP9605	ER9480	7.9	1	1	1	1	1	1	1	1	1	1	1	1	1	1	1	2	50	2	1	1	1	1	0	1	1	0	0
90129	0.44	−	0.15	−	1104.2	＋	H	0.075	(-)	>250	+	N	24	L	F	17.8	N	2	EP9605	ER9480	7.9	1	1	1	1	1	1	1	1	1	1	1	1	1	1	1	1	0	1	1	1	1	1	0	1	1	0	0
90130	0.2	−	0.58	−	1294.6	＋	H	0.073	(-)	>250	+	N	28	L	F	22	N	2	EP9605	ER9480	7.9	1	1	1	1	1	1	1	1	1	1	1	1	1	1	1	1	0	2	1	1	1	1	0	1	1	0	0
90133	0.02	−	0.11	−	311	＋	L	0.078	(-)	200.3	+	T	56	L	F	22	N	2	EP9605	ER9480	7.9	1	1	1	1	1	1	1	1	1	1	1	1	1	1	1	1	0	1	1	1	1	1	0	1	1	0	0
90134	0.04	−	0.06	−	1086	＋	H	0.075	(-)	>250	+	T	61	L	M	23.4	N	2	EP9605	ER9480	7.9	1	1	3	1	1	1	1	1	1	1	1	1	1	3	1	1	0	4	1	1	1	1	0	1	1	1	Hyperlipidemia
90135	0.04	−	0.21	−	495	＋	L	0.076	(-)	>250	+	T	37	L	F	22	N	2	EP9605	ER9480	7.9	1	1	1	1	1	1	1	1	1	1	1	1	1	1	1	1	0	1	1	1	1	1	0	2	1	0	0
90136	0.05	−	0.04	−	289.1	＋	L	0.078	(-)	207.8	+	T	45	L	F	22	N	2	EP9605	ER9480	7.9	1	1	1	1	1	1	1	1	1	1	1	1	1	1	1	1	0	1	1	1	1	1	0	1	1	0	0
90137	0.05	−	0.05	−	311.3	＋	L	0.077	(-)	221.6	+	O	61	L	M	22	N	2	EP9605	ER9480	7.9	1	1	1	1	1	1	1	1	1	1	1	1	1	1	1	1	0	2	1	1	1	1	0	1	1	0	0
90138	0.02	−	0.11	−	282.8	＋	L	0.074	(-)	186.7	+	O	58	L	M	23.8	N	2	EP9605	ER9480	7.9	1	3	3	1	1	1	1	1	1	1	1	1	1	1	1	1	0	4	1	1	1	1	0	1	1	0	0
90139	0.01	−	0.19	−	170.8	＋	L	0.073	(-)	102.1	+	O	61	L	F	30	O	2	EP9605	ER9480	7.9	1	1	3	1	1	1	1	1	1	1	1	1	1	1	1	1	0	1	1	1	1	1	0	1	1	0	0
90140	0.02	−	0.05	−	176.2	＋	L	0.077	(-)	122.5	+	O	33	L	M	22.7	N	2	EP9605	ER9480	7.9	1	1	1	1	1	1	1	1	1	1	1	1	1	1	1	2	80	3	1	1	1	1	0	1	1	0	0
90141	0.02	−	0.06	−	536.5	＋	L	0.075	(-)	>250	+	D	56	L	M	22	N	2	EP9605	ER9480	7.9	1	1	1	1	1	1	1	1	1	1	1	1	1	2	1	1	0	1	1	1	1	1	0	1	1	1	Hyperlipidemia, Psoriasis
90142	0.03	−	0.11	−	360.5	＋	L	0.075	(-)	214.1	+	D	43	L	M	21	N	2	EP9605	ER9480	7.9	1	1	1	1	1	1	1	1	1	1	1	1	1	1	1	1	0	2	1	1	1	1	0	1	1	0	0
90145	1.42	＋	0.08	−	299.3	＋	L	0.081	(-)	177.7	+	D	52	L	M	25	N	2	EP9605	ER9480	7.9	1	1	1	1	1	1	1	1	1	1	1	1	1	1	1	1	0	1	1	1	1	1	0	2	1	0	0
90150	0.11	−	0.08	−	129.5	＋	L	0.074	(-)	205.4	+	D	50	L	F	24	N	2	EP9605	ER9480	7.9	1	1	2	1	1	1	1	1	1	1	1	1	1	1	1	1	0	1	1	1	1	1	0	1	1	0	0
90152	0.3	−	0.16	−	432.2	＋	L	0.08	(-)	>250	+	D	50	L	M	22.6	N	2	EP9605	ER9480	7.9	1	1	1	1	1	1	1	1	1	1	1	1	1	1	1	2	200	1	1	1	1	1	0	1	1	0	0
90153	0.02	−	0.04	−	814.7	＋	L	0.073	(-)	>250	+	D	51	L	M	22	N	2	EP9605	ER9480	7.9	1	1	1	1	1	1	1	1	1	1	1	1	1	1	1	1	0	1	1	1	1	1	0	1	1	0	0
90155	0.09	−	0.1	−	1025.5	＋	H	0.076	(-)	>250	+	D	42	L	F	22	N	2	EP9605	ER9480	7.9	1	1	1	1	1	1	1	1	1	1	1	1	1	3	1	1	0	1	1	1	1	1	0	1	1	1	Atopic dermatitis
90157	0.08	−	0.22	−	473.1	＋	L	0.078	(-)	>250	+	N	34	L	F	22	N	2	EP9605	ER9480	7.9	1	1	1	1	1	1	1	1	1	1	1	1	1	1	1	1	0	1	1	1	1	1	0	1	1	0	0
90158	0.03	−	1.22	＋	512.4	＋	L	0.075	(-)	>250	+	N	35	L	F	19.3	N	2	EP9605	ER9480	7.9	1	1	1	1	1	1	1	1	1	1	1	1	1	1	1	1	0	1	1	1	1	1	0	1	1	0	0
90159	0.15	−	2.3	＋	476.4	＋	L	0.073	(-)	>250	+	N	46	L	M	22	N	2	EP9605	ER9480	7.9	1	1	1	1	1	1	1	1	1	1	1	1	1	1	1	1	0	2	1	1	1	1	0	1	1	0	0
90160	0.17	−	1.26	＋	362.3	＋	L	0.071	(-)	213.6	+	N	30	L	F	19.5	N	2	EP9605	ER9480	7.9	1	1	1	1	1	1	1	1	1	1	1	1	1	1	1	1	0	2	1	1	1	1	0	1	1	0	0
90162	0.03	−	0.15	−	321.8	＋	L	0.076	(-)	>250	+	N	31	L	F	23	N	2	EP9605	ER9480	7.9	1	1	1	1	1	1	1	1	1	1	1	1	1	1	2	2	110	1	1	1	1	1	0	1	1	0	0
90164	0.39	−	0.17	−	1251.5	＋	H	0.074	(-)	>250	+	N	40	L	F	18	N	2	EP9605	ER9480	7.9	1	1	1	1	1	1	1	1	1	1	1	1	1	3	1	1	0	4	1	1	1	1	0	1	1	1	Endometriosis
90168	0.03	−	0.25	−	601.4	＋	L	0.072	(-)	>250	+	N	29	L	F	24	N	2	EP9605	ER9480	7.9	1	1	1	1	1	1	1	1	1	1	1	1	1	1	1	1	0	3	1	1	1	1	0	2	1	0	0
90169	0.03	−	0.04	−	611.6	＋	L	0.074	(-)	168.6	+	N	50	L	F	22	N	2	EP9605	ER9480	7.9	1	1	1	1	1	1	1	1	1	1	1	1	1	1	1	1	0	4	1	1	1	1	0	1	1	0	0
90170	0.24	−	0.14	−	614.8	＋	L	0.081	(-)	>250	+	N	46	L	F	22	N	2	EP9605	EP9605	7.9	1	1	1	1	1	1	1	1	1	1	1	1	1	1	2	2	200	1	1	1	1	1	0	1	1	0	0
90171	0.01	−	0.03	−	200.7	＋	L	0.077	(-)	124.6	+	N	46	L	M	30	O	2	EP9605	ER9480	7.9	1	1	1	1	1	1	1	1	1	1	1	1	1	1	2	2	460	4	1	1	1	1	0	1	2	0	0
90172	0.23	−	0.25	−	1650.1	＋	H	0.084	(-)	>250	+	N	30	L	F	26	N	2	EP9605	ER9480	7.9	1	1	1	1	1	1	1	1	1	1	1	1	1	1	1	1	0	2	1	1	1	1	0	1	2	0	0
90174	0.43	−	0.16	−	628.9	＋	L	0.075	(-)	>250	+	N	43	L	F	22	N	2	EP9605	ER9480	7.9	1	1	1	1	1	1	1	1	1	2	1	1	1	1	1	1	0	1	1	1	1	1	0	1	1	0	0
90177	0.13	−	0.8	−	368.5	＋	L	0.076	(-)	>250	+	N	55	L	F	22	N	2	EP9605	ER9480	7.9	1	1	1	1	1	1	4	1	1	1	1	1	1	1	1	1	0	4	1	1	1	1	0	1	1	0	0
90179	0.04	−	0.05	−	318.9	＋	L	0.073	(-)	219.7	+	N	37	L	M	21	N	2	EP9605	ER9480	7.9	1	1	1	1	1	1	1	1	1	1	1	1	1	1	1	2	20	4	1	1	1	1	0	2	1	0	0
90181	0.44	−	0.09	−	398.2	＋	L	0.24	(-)	>250	+	N	36	L	M	22	N	2	EP9605	ER9480	7.9	1	1	1	1	2	1	1	1	1	1	1	1	1	1	2	2	50	1	1	1	1	1	0	2	1	1	Athuma
90182	0.07	−	0.19	−	285.1	＋	L	0.1	(-)	142.4	+	N	41	L	F	22	N	2	EP9605	ER9480	7.9	1	1	1	1	1	1	1	1	1	1	1	1	1	1	1	1	0	1	1	1	1	1	0	2	1	0	0
90183	0.04	−	0.26	−	554.7	＋	L	0.077	(-)	>250	+	N	36	L	M	22	N	2	EP9605	ER9480	7.9	1	1	1	1	1	1	1	1	1	1	1	1	1	1	1	2	340	2	1	1	1	1	0	1	1	0	0
90185	0.13	−	0.04	−	424.7	＋	L	0.074	(-)	>250	+	N	38	L	M	23	N	2	EP9605	ER9480	7.9	1	1	1	1	1	1	1	1	1	1	1	1	1	1	1	2	200	4	1	1	1	1	0	1	1	0	0
90187	0.35	−	0.06	−	369.7	＋	L	0.073	(-)	>250	+	N	35	L	M	26	N	2	EP9605	ER9480	7.9	1	1	1	1	1	1	1	1	1	4	1	1	1	1	1	2	50	2	1	1	1	1	0	1	1	1	Non-alcholic hepatitis
90190	0.14	−	0.18	−	766.9	＋	L	0.106	(-)	>250	+	N	44	L	M	22	N	2	EP9605	ER9480	7.9	1	1	1	1	1	1	1	1	1	1	1	1	1	1	1	1	0	1	1	1	1	1	0	1	1	0	0
90193	0.01	−	0.07	−	197.1	＋	L	0.076	(-)	132.5	+	T	54	L	M	20.7	N	2	EP9605	EP9605	7.9	1	1	1	1	1	2	1	1	1	1	1	1	1	2	1	1	0	1	1	1	1	1	0	1	1	1	Hyperlipidemia
90194	0.01	−	0.08	−	768	＋	L	0.076	(-)	>250	+	T	54	L	F	23	N	2	EP9605	ER9480	7.9	1	1	1	1	1	1	1	1	1	1	1	1	1	1	1	1	0	3	1	1	1	1	0	1	1	0	0
90197	0.14	−	0.08	−	452	＋	L	0.086	(-)	>250	+	T	38	L	M	23	N	2	EP9605	ER9480	7.9	1	1	1	1	1	1	1	1	1	1	1	1	1	1	2	2	270	2	1	1	1	1	0	1	1	0	0
90199	0.06	−	0.11	−	900.2	＋	L	0.074	(-)	>250	+	T	26	L	M	19.3	N	2	EP9605	ER9480	7.9	1	1	1	1	1	1	1	1	1	1	1	1	1	1	1	1	0	1	1	1	1	1	0	1	1	0	0
90200	0.11	−	0.51	−	258.6	＋	L	0.075	(-)	245.8	+	T	24	L	M	19.5	N	2	EP9605	ER9480	7.9	1	1	1	1	1	1	1	1	1	1	1	1	1	1	1	2	10	2	1	1	1	1	0	2	1	0	0
90201	0.04	−	0.11	−	1053	＋	H	0.083	(-)	>250	+	O	53	L	M	20.3	N	2	EP9605	ER9480	7.9	1	1	1	1	1	1	1	1	1	1	1	1	1	1	1	1	0	1	1	1	1	1	0	1	1	0	0
90202	0.12	−	0.15	−	1342.3	＋	H	0.077	(-)	>250	+	O	42	L	M	22	N	2	EP9605	ER9480	7.9	1	1	1	1	1	1	1	1	1	1	1	1	1	1	1	2	360	4	1	1	1	1	0	1	1	0	0
90204	0.05	−	0.11	−	531.6	＋	L	0.073	(-)	>250	+	O	33	L	M	19.7	N	2	EP9605	ER9480	7.9	1	1	1	1	1	1	1	1	1	1	1	1	1	3	2	2	91	1	1	1	1	1	0	1	1	0	0
90205	0.05	−	0.11	−	1018.5	＋	H	0.076	(-)	>250	+	O	29	L	F	22	N	2	EP9605	ER9480	7.9	1	1	1	1	1	1	1	1	1	1	1	1	1	1	1	1	0	1	1	1	1	1	0	1	1	0	0
90207	0.02	−	0.06	−	1037.2	＋	H	0.073	(-)	>250	+	O	55	L	F	20.3	N	2	EP9605	ER9480	7.9	1	1	1	1	1	1	1	1	1	1	1	1	1	1	1	1	0	2	1	1	1	1	0	1	1	0	0
100006	0.03	−	0.06	−	970.3	＋	L	0.074	(-)	>250	+	D	62	L	M	30	O	2	EP9605	ER9480	7.9	1	1	1	1	1	1	1	1	1	1	1	1	1	1	2	2	215	1	1	1	1	1	0	1	1	0	0
100012	0.97	−	0.08	−	545.8	＋	L	0.077	(-)	>250	+	D	42	L	M	20.2	N	2	EP9605	ER9480	7.9	1	1	1	1	1	1	1	1	1	1	1	1	1	2	1	1	0	1	1	1	1	1	0	1	1	1	Atopic dermatitis
100033	0.09	−	0.07	−	1081.8	＋	H	0.075	(-)	>250	+	T	49	L	M	22	N	2	EP9605	ER9480	7.9	1	1	1	1	4	1	1	3	1	1	1	1	1	1	1	1	0	2	1	1	1	1	0	1	1	0	0
100038	0.02	−	0.14	−	694.8	＋	L	0.077	(-)	>250	+	T	27	L	F	18	N	2	EP9605	ER9480	7.9	1	1	1	1	1	1	1	1	1	1	1	1	1	1	1	1	0	1	1	1	1	1	0	1	1	0	0
100046	0.02	−	0.18	−	1703.2	＋	H	0.074	(-)	>250	+	T	32	L	M	22	N	2	EP9605	ER9480	7.9	1	1	1	1	1	1	1	1	1	1	1	1	1	1	1	1	0	3	1	1	1	1	0	1	1	0	0
100056	0.02	−	0.14	−	852.3	＋	L	0.074	(-)	>250	+	T	46	L	M	19.8	N	2	EP9605	ER9480	7.9	1	1	1	1	1	1	1	1	1	1	1	1	1	1	1	2	400	3	1	1	1	1	0	2	1	0	0
100076	0.07	−	0.1	−	1540.1	＋	H	0.077	(-)	>250	+	N	47	L	F	30	O	2	EP9605	ER9480	7.9	1	1	1	1	1	1	1	3	1	1	1	1	1	1	1	1	0	2	1	1	1	1	0	1	1	0	0
100077	0.05	−	0.09	−	309.3	＋	L	0.072	(-)	223.3	+	N	60	L	F	22	N	2	EP9605	ER9480	7.9	1	1	1	1	1	1	1	1	1	1	1	1	1	1	1	1	0	1	1	1	1	1	0	1	1	0	0
100082	2.46	＋	0.25	−	876.1	＋	L	0.073	(-)	>250	+	N	53	L	F	22	N	2	EP9605	ER9480	7.9	1	1	1	1	1	1	1	1	1	1	1	1	1	1	1	1	0	2	1	1	1	1	0	2	1	0	0
100087	0.26	−	0.33	−	878.1	＋	L	0.075	(-)	>250	+	N	56	L	F	22	N	2	EP9605	ER9480	7.9	1	1	1	1	1	1	1	1	1	1	1	1	1	2	1	1	0	1	1	1	1	1	0	2	1	1	Hyperlipidemia
100088	0.75	−	0.29	−	644.3	＋	L	0.077	(-)	>250	+	N	42	L	F	30	O	2	EP9605	ER9480	7.9	1	1	1	1	1	1	1	1	1	1	1	1	1	1	1	1	0	1	1	1	1	1	0	2	1	0	0
100091	0.13	−	0.14	−	857.6	＋	L	0.075	(-)	>250	+	N	50	L	F	30	O	2	EP9605	ER9480	7.9	1	1	1	1	3	1	1	1	1	1	1	1	1	1	1	1	0	1	1	1	1	1	0	2	1	0	0
100103	0.05	−	0.63	−	1152.7	＋	H	0.079	(-)	>250	+	N	27	L	F	22	N	2	EP9605	ER9480	7.9	1	1	1	1	1	1	1	1	1	1	1	1	1	1	1	1	0	1	1	1	1	1	0	1	1	0	0
100125	0.45	−	0.13	−	792	＋	L	37.49	(+)	>250	+	N	50	L	F	18.5	N	2	EP9605	ER9480	7.9	1	1	1	1	1	1	1	1	1	1	1	1	1	1	1	1	0	3	1	1	1	1	0	2	1	0	0
100131	0.26	−	0.13	−	693.6	＋	L	0.075	(-)	>250	+	N	50	L	F	23	N	2	EP9605	ER9480	7.9	1	1	1	1	1	1	1	1	1	1	1	1	1	1	1	1	0	2	1	1	1	1	0	2	1	0	0
100137	0.23	−	0.17	−	481.5	＋	L	0.073	(-)	>250	+	N	44	L	F	22	N	2	EP9605	ER9480	7.9	1	1	1	1	1	1	1	1	1	1	1	1	1	1	2	2	440	1	1	1	1	1	0	1	1	0	0
180001	0.03	−	0.03	−	345.1	＋	L	0.074	(-)	208.1	+	D	70	H	M	30	O	2	EP9605	EP9605	7.9	1	1	2	1	1	1	1	1	1	1	1	1	1	1	2	2	500	4	1	1	1	1	0	1	1	0	0
180002	0.01	−	0.26	−	325.6	＋	L	0.08	(-)	196.5	+	D	66	H	M	30	O	2	EP9605	EP9605	7.9	1	1	1	1	1	1	1	1	1	1	1	1	1	1	1	2	200	3	1	1	1	1	0	1	1	0	0
180007	0.03	−	0.05	−	664.1	＋	L	0.08	(-)	>250	+	D	62	L	M	22	N	2	EP9605	EP9605	7.9	1	1	1	1	1	1	1	1	1	1	1	1	1	1	1	1	0	1	1	1	1	1	0	1	1	0	0
180009	0.03	−	0.59	−	542	＋	L	0.103	(-)	>250	+	N	46	L	M	25	N	2	EP9605	EP9605	7.9	1	1	1	1	1	1	1	1	1	1	1	1	1	1	1	2	100	2	1	1	1	1	0	2	1	0	0
180022	0.03	−	0.42	−	918.7	＋	L	0.079	(-)	>250	+	N	28	L	F	18.9	N	2	EP9605	EP9605	7.9	1	1	1	1	1	1	1	1	1	1	1	1	1	1	1	1	0	2	1	1	1	1	0	2	1	0	0
180023	0.05	−	0.06	−	333.7	＋	L	0.077	(-)	231.4	+	N	43	L	M	22	N	2	EP9605	EP9605	7.9	1	1	1	1	1	1	1	1	1	1	1	1	1	1	1	2	200	4	1	1	1	1	0	2	1	0	0
180025	0.94	−	0.13	−	361.8	＋	L	0.078	(-)	>250	+	N	39	L	F	22	N	2	EP9605	ER9480	7.9	1	1	1	1	1	1	1	1	1	1	1	1	1	1	2	2	300	4	1	1	1	1	0	2	1	0	0
180027	0.04	−	0.07	−	938.5	＋	L	0.078	(-)	>250	+	N	26	L	F	19	N	2	EP9605	ER9480	7.9	1	1	1	1	1	1	1	1	1	1	1	1	1	1	1	1	0	1	1	1	1	1	0	1	1	0	0
180028	0.06	−	0.2	−	515.8	＋	L	0.078	(-)	>250	+	N	45	L	F	18	N	2	EP9605	ER9480	7.9	4	1	1	1	1	1	1	1	1	1	1	1	1	1	1	1	0	2	1	1	1	1	0	1	1	0	0
180030	0.01	−	0.15	−	469.5	＋	L	0.076	(-)	>250	+	N	27	L	F	22	N	2	EP9605	ER9480	7.9	1	1	1	1	1	1	1	1	1	1	1	1	1	1	1	1	0	1	1	1	1	1	0	1	1	0	0
180044	0.03	−	0.04	−	171.6	＋	L	0.077	(-)	133.2	+	T	46	L	M	21.7	N	2	EP9605	EP9605	7.9	1	1	1	1	1	1	1	1	1	1	1	1	1	1	1	2	300	4	1	1	1	1	0	1	1	0	0
10081	0.08	−	0.12	−	167.9	＋	L	0.085	(-)	118.8	+	N	50	L	F	22	N	2			8	1	1	1	1	1	1	1	1	1	1	1	1	1	1	1	1	0	2	1	1	1	1	0	2	1	0	0
10157	0.07	−	0.12	−	284.4	＋	L	0.072	(-)	>250	+	N	23	L	F	18.3	N	2			8	1	1	1	1	1	1	1	1	1	1	1	1	1	1	1	1	0	4	1	1	1	1	0	1	1	0	0
40006	0.07	−	0.03	−	216.6	＋	L	0.073	(-)	223.7	+	N	53	L	M	26.9	N	2	EP9605	ER2720	8	1	1	1	1	1	1	1	1	1	1	1	1	1	1	1	1	0	2	1	1	1	1	0	1	2	0	0
40007	0.53	−	0.1	−	675.2	＋	L	0.075	(-)	>250	+	N	43	L	F	30	O	2	EP9605	ER2668	8	1	1	1	1	1	1	1	1	1	1	1	1	1	1	1	2	50	1	1	1	1	1	0	1	1	0	0
40008	1.97	＋	0.15	−	638	＋	L	0.18	(-)	>250	+	N	46	L	F	22	N	2	EP9605	ER2659	8	1	1	1	1	1	1	1	1	1	1	1	1	1	1	2	2	250	1	1	1	1	1	0	1	1	0	0
40010	1.36	−	0.27	−	326.2	＋	L	0.072	(-)	>250	+	N	50	L	F	22	N	2	EP9605	ER2659	8	1	1	1	1	1	1	1	1	1	1	1	1	1	1	1	1	0	3	1	1	1	1	0	1	1	0	0
40012	0.04	−	0.2	−	843.7	＋	L	0.075	(-)	>250	+	N	27	L	F	22	N	2	EP9605	ER2659	8	1	1	1	1	1	1	1	1	1	1	1	1	1	1	1	1	0	1	1	1	1	1	0	2	2	0	0
40015	0.09	−	0.08	−	198.2	＋	L	0.075	(-)	166.9	+	N	36	L	M	22	N	2	EP9605	ER2659	8	1	1	1	1	1	1	1	1	1	1	1	1	1	1	1	2	100	2	1	1	1	1	0	2	1	0	0
40021	0.53	−	2.06	＋	453.2	＋	L	0.083	(-)	>250	+	N	35	L	F	30	O	2	EP9605	ER2659	8	1	1	1	1	1	1	1	1	1	1	1	1	1	1	1	1	0	1	1	1	1	1	0	1	1	0	0
40023	0.87	−	0.07	−	499.1	＋	L	0.072	(-)	>250	+	N	51	L	F	30	O	2	EP9605	ER2659	8	1	1	1	1	1	1	1	1	1	1	1	1	1	1	1	1	0	1	1	1	1	1	0	1	1	0	0
40025	0.06	−	0.11	−	469.4	＋	L	0.078	(-)	>250	+	N	39	L	F	22	N	2	EP9605	ER2659	8	1	1	1	1	1	1	1	1	1	1	1	1	1	1	1	1	0	1	1	1	1	1	0	1	2	0	0
40026	0.02	−	0.13	−	148.1	＋	L	0.074	(-)	90.65	+	N	45	L	F	30	O	2	EP9605	ER2659	8	1	1	1	1	1	1	1	1	1	1	1	1	1	1	1	2	80	4	1	1	1	1	0	1	1	0	0
40028	0.03	−	0.43	−	287.8	＋	L	0.077	(-)	217.8	+	N	38	L	F	24	N	2	EP9605	ER2659	8	1	1	1	1	1	1	1	1	1	1	1	1	1	1	1	1	0	3	1	1	1	1	0	1	1	0	0
40031	0.03	−	0.1	−	872.3	＋	L	0.072	(-)	>250	+	N	26	L	F	22	N	2	EP9605	ER2659	8	1	1	1	1	1	1	1	1	1	1	1	1	1	1	1	1	0	1	1	1	1	1	0	1	1	0	0
40032	1.29	−	0.13	−	493	＋	L	0.071	(-)	240.5	+	N	27	L	F	22	N	2	EP9605	ER2659	8	1	1	1	1	1	1	1	1	1	1	1	1	1	1	1	1	0	2	1	1	1	1	0	1	1	0	0
40040	0.05	−	0.24	−	305.4	＋	L	0.133	(-)	230.3	+	N	56	L	F	29.2	N	2	EP9605	ER2659	8	1	1	1	1	1	1	1	1	1	1	1	1	1	1	2	2	300	1	1	1	1	1	0	1	1	0	0
40041	0.01	−	0.47	−	986	＋	L	0.073	(-)	>250	+	N	50	L	F	22	N	2	EP9605	ER2659	8	1	1	1	1	1	1	1	3	1	1	1	1	1	1	1	1	0	1	1	1	1	1	0	1	1	0	0
40042	0.02	−	0.1	−	144.5	＋	L	0.075	(-)	118.8	+	N	51	L	F	22	N	2	EP9605	ER2659	8	1	1	2	1	1	1	1	1	1	1	1	1	1	1	1	1	0	2	1	1	1	1	0	1	1	0	0
40043	0.04	−	0.08	−	339.2	＋	L	0.076	(-)	159.3	+	N	30	L	M	24.3	N	2	EP9605	ER2659	8	1	1	1	1	1	1	1	1	1	1	1	1	1	1	1	2	3	1	1	1	1	1	0	2	1	0	0
40046	0.01	−	0.04	−	374.4	＋	L	0.075	(-)	>250	+	N	48	L	M	25	N	2	EP9605	ER2659	8	1	1	1	1	1	1	1	1	1	1	1	1	1	1	2	2	300	1	1	1	1	1	0	1	1	0	0
40048	0.02	−	0.3	−	645.2	＋	L	0.239	(-)	>250	+	T	46	L	F	22.4	N	2	EP9605	ER2659	8	1	1	1	1	1	1	1	1	1	1	1	1	1	1	1	1	0	1	1	1	1	1	0	1	1	0	0
40049	0.04	−	0.08	−	378.5	＋	L	0.074	(-)	201.4	+	T	60	L	M	18	N	2	EP9605	ER2659	8	1	1	3	1	1	1	1	1	1	1	1	1	1	1	1	1	0	4	1	1	1	1	0	1	1	0	0
40053	0.01	−	0.12	−	768.9	＋	L	0.075	(-)	>250	+	T	25	L	F	22	N	2	EP9605	ER2659	8	1	1	1	1	1	1	1	1	1	1	1	1	1	1	1	1	0	1	1	1	1	1	0	1	1	0	0
40054	0.09	−	0.11	−	1071.5	＋	H	0.077	(-)	>250	+	T	50	L	M	30	O	2	EP9605	ER2659	8	1	1	3	1	1	1	1	1	1	4	1	1	1	1	1	2	50	1	1	1	1	1	0	1	1	0	0
40055	0.01	−	0.07	−	365.4	＋	L	0.07	(-)	>250	+	T	44	L	M	24.4	N	2	EP9605	ER2659	8	1	1	1	1	1	1	1	1	1	1	1	1	1	1	1	1	0	3	1	1	1	1	0	1	1	0	0
40056	0.07	−	0.07	−	161.7	＋	L	0.075	(-)	78.3	+	T	57	L	M	21.6	N	2	EP9605	ER2659	8	1	1	3	1	1	1	1	1	1	1	1	1	1	1	2	2	370	4	1	1	1	1	0	2	1	0	0
40059	0.58	−	0.08	−	1430.1	＋	H	0.078	(-)	>250	+	T	53	L	M	23	N	2	EP9605	ER2659	8	1	1	1	1	1	1	1	1	1	1	1	1	1	1	1	1	0	3	1	1	1	1	0	1	1	0	0
40060	0.1	−	0.05	−	123.8	＋	L	0.07	(-)	100.8	+	T	57	L	M	21.9	N	2	EP9605	ER2659	8	1	1	1	1	3	1	1	1	1	1	1	1	1	1	1	2	600	4	1	1	1	1	0	1	1	0	0
40062	0.02	−	0.11	−	1592.8	＋	H	0.074	(-)	>250	+	T	43	L	M	30	O	2	EP9605	ER2659	8	1	4	1	1	1	1	1	1	1	1	1	1	1	1	1	1	0	1	1	1	1	1	0	1	1	0	0
40063	0.03	−	0.06	−	1828.7	＋	H	0.086	(-)	>250	+	T	38	L	M	30	O	2	EP9605	ER2659	8	1	1	1	1	1	1	1	1	1	1	1	1	1	1	1	1	0	4	1	1	1	1	0	2	1	0	0
40064	0.02	−	0.08	−	944.3	＋	L	0.074	(-)	>250	+	T	40	L	M	30	O	2	EP9605	ER2659	8	1	1	1	1	1	1	1	1	1	1	1	1	1	1	1	1	0	1	1	1	1	1	0	2	1	0	0
40067	0.38	−	0.12	−	1702.6	＋	H	0.075	(-)	>250	+	T	31	L	F	22	N	2	EP9605	ER2659	8	1	1	1	1	1	1	1	1	1	1	1	1	1	1	1	1	0	1	1	1	1	1	0	2	1	0	0
40068	3.05	＋	0.43	−	938.9	＋	L	0.074	(-)	>250	+	T	30	L	M	22	N	2	EP9605	ER2659	8	1	1	1	1	1	1	1	1	1	1	1	1	1	1	1	1	0	3	1	1	1	1	0	1	1	0	0
40069	0.7	−	0.1	−	753.2	＋	L	0.073	(-)	>250	+	T	30	L	M	30	O	2	EP9605	ER2659	8	4	1	1	1	1	1	1	1	1	1	1	1	1	1	1	1	0	1	1	1	1	1	0	1	1	0	0
40070	0.02	−	0.1	−	610.2	＋	L	0.073	(-)	>250	+	T	34	L	M	19.8	N	2	EP9605	ER2659	8	1	1	1	1	1	1	1	1	1	1	1	1	1	1	1	1	0	1	1	1	1	1	0	1	1	0	0
40078	0.15	−	0.13	−	863.8	＋	L	0.073	(-)	>250	+	D	39	L	M	22	N	2	EP9605	ER2659	8	1	1	1	1	1	1	1	1	1	1	1	1	1	1	1	1	0	3	1	1	1	1	0	1	1	0	0
40086	0.06	−	0.04	−	878.8	＋	L	0.084	(-)	>250	+	D	49	L	M	21.2	N	2	EP9605	ER2659	8	1	1	1	1	1	1	1	1	1	1	1	1	1	1	1	1	0	1	1	1	1	1	0	1	1	0	0
40087	0.2	−	0.03	−	2329.4	＋	H	0.072	(-)	>250	+	D	49	L	M	22	N	2	EP9605	ER2659	8	1	1	3	1	1	1	1	1	1	1	1	1	1	1	1	2	400	4	1	1	1	1	0	1	1	0	0
40088	0.04	−	0.05	−	467.9	＋	L	0.072	(-)	243.8	+	D	48	L	M	30	O	2	EP9605	ER2659	8	1	1	1	1	1	1	1	1	1	1	1	1	1	1	1	2	300	4	1	1	1	1	0	1	1	0	0
40095	1.25	−	1.46	＋	21396.7	＋	H	6.5	(+)	>250	+	T	50	L	M	30	O	2	EP9605	ER2659	8	1	1	3	1	1	1	1	1	1	1	1	1	1	1	2	2	600	1	1	1	3	1	0	2	1	0	0
40098	0.17	−	0.36	−	399.9	＋	L	0.072	(-)	>250	+	D	29	L	F	22	N	2	EP9605	ER2659	8	1	1	1	1	1	1	1	1	1	1	1	1	1	1	1	1	0	1	1	1	1	1	0	1	1	0	0
40101	0.09	−	0.04	−	539	＋	L	0.075	(-)	>250	+	D	31	L	M	22	N	2	EP9605	ER2659	8	1	1	1	1	1	1	1	1	1	1	1	1	1	1	1	1	0	1	1	1	1	1	0	1	2	0	0
40103	0.09	−	0.16	−	1339.6	＋	H	0.077	(-)	>250	+	D	38	L	F	22	N	2	EP9605	ER2659	8	1	1	3	1	1	1	1	1	1	1	1	1	1	1	1	1	0	1	1	1	1	1	0	1	1	0	0
40104	0.31	−	0.08	−	1185.5	＋	H	0.073	(-)	>250	+	T	28	L	M	22	N	2	EP9605	ER2659	8	1	1	1	1	1	1	1	1	1	1	1	1	1	1	1	1	0	1	1	1	1	1	0	1	1	0	0
40106	0.03	−	0.05	−	286.9	＋	L	0.078	(-)	155.5	+	T	45	L	M	22	N	2	EP9605	ER2659	8	1	1	1	1	1	1	1	1	1	1	1	1	1	1	1	2	6	1	1	1	1	1	0	1	2	0	0
40107	0.19	−	0.26	−	431.8	＋	L	0.132	(-)	>250	+	T	33	L	F	22	N	2	EP9605	ER2659	8	1	1	1	1	1	1	1	1	1	1	1	1	1	1	1	1	0	1	1	1	1	1	0	2	1	0	0
40108	0.02	−	0.46	−	1031.5	＋	H	0.074	(-)	>250	+	T	35	L	M	22	N	2	EP9605	ER2659	8	1	1	1	1	1	1	1	1	1	1	1	1	1	1	1	1	0	3	1	1	1	1	0	2	1	0	0
40112	0.01	−	0.07	−	744.8	＋	L	0.071	(-)	>250	+	N	35	L	M	22	N	2	EP9605	ER2659	8	1	1	1	1	1	1	1	1	1	1	1	1	1	1	1	1	0	3	1	1	1	1	0	2	1	0	0
40113	0.08	−	0.13	−	130.7	＋	L	0.074	(-)	54.85	+	N	44	L	F	27.2	N	2	EP9605	ER2659	8	1	1	1	1	1	1	1	1	1	1	1	1	1	1	2	2	260	2	1	1	1	1	0	2	1	0	0
40115	0.01	−	0.49	−	586.2	＋	L	0.078	(-)	>250	+	N	30	L	F	22	N	2	EP9605	ER2659	8	1	1	1	1	1	1	1	1	1	1	1	1	1	1	1	1	0	2	2	1	1	1	0	2	1	0	0
40116	0.02	−	0.28	−	351.2	＋	L	0.073	(-)	137	+	N	55	L	F	30	O	2	EP9605	ER2659	8	1	1	1	1	1	1	1	1	1	1	1	1	1	1	1	1	0	3	1	1	1	1	0	1	1	0	0
40121	0.03	−	0.06	−	428.2	＋	L	0.078	(-)	174.6	+	N	46	L	F	30	O	2	EP9605	ER2659	8	1	1	1	1	1	1	1	1	1	1	1	1	1	1	1	1	0	1	1	1	1	1	0	1	2	0	0
40123	0.41	−	0.11	−	1118.1	＋	H	0.071	(-)	>250	+	N	59	L	F	22	N	2	EP9605	ER2659	8	1	1	1	1	1	1	1	1	1	1	2	1	1	1	1	1	0	2	1	1	1	1	0	1	1	1	Hashimoto disease
40124	0.02	−	0.05	−	913.4	＋	L	0.072	(-)	>250	+	N	61	L	F	30.1	O	2	EP9605	EP9605	8	1	1	1	1	1	1	1	1	1	1	1	1	1	3	1	1	0	1	1	1	1	1	0	2	1	1	Hyperlipidemia
40125	0.04	−	0.11	−	620.8	＋	L	0.072	(-)	>250	+	N	60	L	F	30	O	2	EP9605	ER2659	8	1	1	1	1	1	1	1	1	1	1	1	1	1	1	1	1	0	2	1	1	1	1	0	2	1	0	0
40126	0.61	−	0.07	−	168.4	＋	L	0.074	(-)	98.88	+	D	55	L	M	22	N	2	EP9605	ER2659	8	1	1	1	1	1	1	1	1	1	1	1	1	1	1	1	1	0	4	1	1	1	1	0	1	1	0	0
70002	0.11	−	0.07	−	855.6	＋	L	0.071	(-)	>250	+	D	28	L	F	20	N	2	EP9605	ER2659	8	1	1	1	1	1	1	1	1	1	1	1	1	1	1	1	1	0	1	1	1	1	1	0	1	1	0	0
70003	0.06	−	0.3	−	1819.6	＋	H	0.073	(-)	>250	+	D	28	L	M	24.2	N	2	EP9605	ER2659	8	1	1	1	1	1	1	1	1	1	1	1	1	1	1	1	1	0	3	1	1	1	1	0	1	1	0	0
70010	0.04	−	0.06	−	330.7	＋	L	0.072	(-)	204	+	D	59	L	M	30	O	2	EP9605	ER2659	8	1	1	3	1	1	1	1	1	1	1	1	1	1	1	1	1	0	3	1	1	1	1	0	1	1	0	0
70013	0.36	−	0.59	−	1187.8	＋	H	0.074	(-)	>250	+	N	43	L	F	22	N	2	EP9605	ER2659	8	1	1	1	1	1	1	1	1	1	1	1	1	1	1	1	1	0	1	1	1	1	1	0	1	1	0	0
70040	0.03	−	0.11	−	1666.4	＋	H	0.071	(-)	>250	+	N	32	L	M	22	N	2	EP9605	ER9480	8	1	1	1	1	1	1	1	1	1	1	1	1	1	1	1	1	0	4	1	1	1	1	0	1	1	0	0
70041	0.04	−	0.33	−	546.8	＋	L	0.073	(-)	>250	+	N	37	L	M	23.7	N	2	EP9605	ER9480	8	1	1	1	1	1	1	1	1	1	1	1	1	1	1	1	1	0	3	1	1	1	1	0	1	1	0	0
70049	4.55	＋	0.06	−	467	＋	L	0.073	(-)	>250	+	N	44	L	F	22	N	2	EP9605	ER2659	8	1	1	1	1	1	1	1	1	1	1	1	1	1	1	1	1	0	1	1	1	1	1	0	1	1	0	0
70051	0.02	−	0.15	−	723.2	＋	L	0.076	(-)	>250	+	N	29	L	F	22	N	2	EP9605	ER2659	8	1	1	1	1	1	1	1	1	1	1	1	1	1	1	1	1	0	3	1	1	1	1	0	1	1	0	0
70055	0.19	−	0.34	−	434	＋	L	0.078	(-)	>250	+	N	27	L	F	22	N	2	EP9605	ER2659	8	1	1	1	1	1	1	1	1	1	1	1	1	1	1	1	1	0	2	1	1	1	1	0	1	1	0	0
70057	0.04	−	0.08	−	383.3	＋	L	0.076	(-)	144.8	+	N	44	L	F	22	N	2	EP9605	ER2659	8	1	1	1	1	1	1	1	1	1	1	1	1	1	1	1	1	0	2	1	1	1	1	0	1	1	0	0
70058	0.08	−	0.06	−	373	＋	L	0.077	(-)	>250	+	D	43	L	M	30	O	2	EP9605	ER2659	8	1	1	1	1	1	1	1	1	1	1	1	1	1	1	1	1	0	4	1	1	1	1	0	1	1	0	0
70062	0.08	−	0.09	−	642.7	＋	L	0.076	(-)	>250	+	D	44	L	M	24.4	N	2	EP9605	ER2659	8	1	1	1	1	1	1	1	1	1	1	1	1	1	1	1	1	0	3	1	1	1	1	0	2	1	0	0
70070	0.03	−	0.13	−	613.8	＋	L	0.076	(-)	>250	+	N	25	L	F	22	N	2	EP9605	ER2659	8	1	1	1	1	1	1	1	1	1	1	1	1	1	1	1	1	0	3	1	1	1	1	0	2	1	0	0
70072	0.31	−	0.14	−	576.5	＋	L	0.074	(-)	>250	+	D	33	L	M	25	N	2	EP9605	ER2659	8	1	1	1	1	1	1	4	1	1	1	1	1	1	1	1	2	90	2	1	1	1	1	0	1	2	0	0
70073	0.03	−	0.35	−	585.2	＋	L	0.075	(-)	>250	+	D	34	L	F	20	N	2	EP9605	ER2659	8	1	1	1	1	1	1	1	1	1	1	1	1	1	1	1	1	0	1	1	1	1	1	0	1	1	0	0
70076	0.01	−	0.13	−	764.6	＋	L	0.076	(-)	>250	+	N	25	L	F	22	N	2	EP9605	ER2659	8	1	1	1	1	1	1	1	1	1	1	1	1	1	1	1	1	0	1	1	1	1	1	0	1	1	0	0
70082	0.02	−	2.47	＋	1357.2	＋	H	0.074	(-)	>250	+	N	25	L	F	22	N	2	EP9605	ER2659	8	1	1	1	1	1	1	1	1	1	1	1	1	1	1	1	1	0	1	1	1	1	1	0	1	1	0	0
70084	0.59	−	0.24	−	1024.5	＋	H	0.072	(-)	>250	+	N	29	L	F	22	N	2	EP9605	ER2659	8	1	1	1	1	1	1	1	1	1	1	1	1	1	1	1	1	0	1	1	1	1	1	0	1	1	0	0
90001	0.05	−	0.23	−	550.2	＋	L	0.071	(-)	>250	+	D	48	L	M	22	N	2	EP9605	ER9480	8	1	1	1	1	1	1	1	1	1	1	1	1	1	1	1	2	200	2	1	1	1	1	0	1	1	0	0
90002	0.57	−	0.05	−	320.7	＋	L	0.074	(-)	245.2	+	D	49	L	M	18	N	2	EP9605	ER9480	8	1	1	1	1	1	1	1	1	1	1	1	1	1	1	1	1	0	3	1	1	1	1	0	1	1	0	0
90008	0.03	−	0.23	−	248.8	＋	L	0.092	(-)	205.4	+	D	60	L	M	22	N	2	EP9605	ER9480	8	1	1	1	1	1	1	1	1	1	1	1	1	1	1	1	1	0	4	1	1	1	1	0	1	1	0	0
90010	0.12	−	0.11	−	127.6	＋	L	0.076	(-)	174	+	D	33	L	M	22	N	2	EP9605	ER9480	8	1	1	1	1	1	1	1	1	1	1	1	1	1	1	1	1	0	2	1	1	1	1	0	1	1	0	0
90014	0.05	−	0.13	−	538.4	＋	L	0.076	(-)	>250	+	N	25	L	F	18	N	2	EP9605	ER9480	8	1	1	1	1	1	1	1	1	1	1	1	1	1	1	1	1	0	1	1	1	1	1	0	1	1	0	0
90028	0.63	−	0.18	−	290.1	＋	L	0.077	(-)	>250	+	N	28	L	F	22	N	2	EP9605	ER9480	8	1	1	1	1	1	1	1	1	1	1	1	1	1	1	1	1	0	2	1	1	1	1	0	2	1	0	0
90029	0.02	−	0.06	−	5179.9	＋	H	0.074	(-)	>250	+	N	55	L	M	22	N	2	EP9605	ER9480	8	1	1	1	1	3	1	1	1	1	1	1	1	1	1	1	2	120	1	1	1	1	1	0	1	1	1	Sleep apnea
90030	0.07	−	0.13	−	669.5	＋	L	0.078	(-)	>250	+	N	52	L	M	21.6	N	2	EP9605	ER9480	8	1	1	1	1	1	1	1	1	1	1	1	1	1	1	1	1	0	4	1	1	1	1	0	2	1	0	0
90032	0.19	−	0.29	−	774.3	＋	L	0.074	(-)	>250	+	T	25	L	F	14	N	2	EP9605	EP9605	8	1	1	1	1	1	1	1	1	1	1	1	1	1	2	1	1	0	1	1	1	1	1	0	2	1	1	Endometriosis
90034	0.03	−	0.04	−	419.8	＋	L	0.075	(-)	>250	+	T	53	L	M	23.8	N	2	EP9605	ER9480	8	1	1	1	1	1	1	1	1	1	1	1	1	1	1	1	2	300	3	1	1	1	1	0	1	1	0	0
90036	0.03	−	0.1	−	267.8	＋	L	0.078	(-)	72.95	+	T	44	L	M	26	N	2	EP9605	ER9480	8	1	1	1	1	1	1	1	1	1	1	1	1	1	1	1	2	100	4	1	1	1	1	0	2	1	0	0
90101	0.04	−	0.07	−	727	＋	L	0.079	(-)	>250	+	D	61	L	M		N	2	EP9605	ER9480	8	1	1	1	1	1	1	1	2	1	1	1	1	1	1	1	2	200	3	1	1	1	1	0	1	1	0	0
90102	0.01	−	0.22	−	134.9	＋	L	0.083	(-)	83.76	+	D	55	L	M	30	O	2	EP9605	ER9480	8	1	1	3	1	1	1	1	1	1	1	1	1	1	1	1	2	60	3	1	1	1	1	0	1	1	0	0
90103	0.03	−	0.18	−	403.4	＋	L	0.075	(-)	237.2	+	D	60	L	M	23	N	2	EP9605	ER9480	8	1	1	1	1	1	1	1	1	1	1	1	1	1	2	1	2	100	4	1	1	1	1	0	1	1	1	Rhinitis
90114	0.04	−	0.11	−	555.2	＋	L	0.078	(-)	>250	+	N	50	L	F	20.4	N	2	EP9605	EP9605	8	1	1	1	1	1	1	1	1	1	1	1	1	1	1	1	1	0	2	1	1	1	1	0	1	1	0	0
90119	0.12	−	0.1	−	509.3	＋	L	0.079	(-)	>250	+	N	50	L	F	19.6	N	2	EP9605	ER9480	8	1	1	1	1	1	1	1	1	1	1	1	1	1	1	1	1	0	3	1	1	1	1	0	2	1	0	0
90149	0.01	−	0.19	−	476.6	＋	L	0.076	(-)	>250	+	D	38	L	M	24.9	N	2	EP9605	ER9480	8	1	1	1	1	1	1	1	1	1	1	1	1	1	1	2	2	200	4	1	1	1	1	0	2	1	0	0
90154	0.33	−	0.07	−	961.2	＋	L	0.07	(-)	>250	+	D	39	L	M	21	N	2	EP9605	EP9605	8	1	1	1	1	1	1	1	1	1	1	1	1	1	1	1	1	0	3	1	1	1	1	0	1	1	0	0
90161	0.03	−	0.09	−	369.5	＋	L	0.082	(-)	>250	+	N	45	L	F	19.6	N	2	EP9605	EP9605	8	1	1	1	1	1	1	1	1	1	1	1	1	1	1	1	1	0	3	1	1	1	1	0	1	1	0	0
90167	0.01	−	0.14	−	727.5	＋	L	0.078	(-)	>250	+	N	30	L	M	22	N	2	EP9605	ER9480	8	1	1	1	1	1	1	1	1	1	1	1	1	1	1	1	1	0	1	1	1	1	1	0	1	1	0	0
90178	0.02	−	1.08	＋	630.6	＋	L	0.077	(-)	>250	+	N	38	L	F	16	N	2	EP9605	ER9480	8	1	1	1	1	1	1	1	1	1	1	1	1	1	1	1	1	0	1	1	1	1	1	0	2	1	0	0
90184	1.67	＋	0.14	−	259.8	＋	L	0.077	(-)	207.6	+	N	39	L	F	30	O	2	EP9605	ER9480	8	1	1	1	1	1	1	1	1	1	1	1	1	1	1	1	1	0	1	1	1	1	1	0	1	1	0	0
90203	0.01	−	0.09	−	459.6	＋	L	0.073	(-)	>250	+	O	51	L	F	29	N	2	EP9605	ER9480	8	1	1	1	1	1	1	1	1	1	1	1	1	1	1	1	1	0	1	1	1	1	1	0	1	1	0	0
100001	0.02	−	0.1	−	307.1	＋	L	0.076	(-)	167	+	D	63	L	M	30	O	2	EP9605	ER9480	8	1	1	1	1	1	1	1	1	1	1	1	1	1	1	1	2	100	4	1	1	1	1	0	1	1	0	0
100004	0.05	−	0.03	−	325	＋	L	0.075	(-)	>250	+	D	60	L	M	30	O	2	EP9605	ER9480	8	1	1	3	1	1	3	1	1	1	1	1	1	1	1	1	2	400	4	1	1	1	1	0	1	1	0	0
100008	0.02	−	0.08	−	568.6	＋	L	0.074	(-)	>250	+	D	46	L	M	24	N	2	EP9605	ER9480	8	1	1	1	1	1	1	1	1	1	1	1	1	1	1	1	1	0	1	1	1	1	1	0	1	1	0	0
100013	0.53	−	0.07	−	496.8	＋	L	0.081	(-)	>250	+	D	51	L	M	22	N	2	EP9605	ER9480	8	1	1	1	1	1	1	1	1	1	1	1	1	1	1	1	2	100	3	1	1	1	1	0	1	1	0	0
100014	0.7	−	0.06	−	397.1	＋	L	0.078	(-)	>250	+	D	35	L	M	22	N	2	EP9605	ER9480	8	1	1	1	1	1	1	1	1	1	1	1	1	1	1	1	1	0	3	1	1	1	1	0	1	1	0	0
100016	0.14	−	0.1	−	466.3	＋	L	0.073	(-)	>250	+	D	44	L	M	22.3	N	2	EP9605	ER9480	8	1	1	1	1	3	1	1	1	1	1	1	1	1	1	1	1	0	2	1	1	1	1	0	1	1	1	Arhuma
100021	0.01	−	0.04	−	449.7	＋	L	0.074	(-)	>250	+	D	33	L	M	30	O	2	EP9605	ER9480	8	1	1	1	1	1	1	1	1	1	1	1	1	1	1	1	1	0	2	1	1	1	1	0	1	1	0	0
100022	0.04	−	0.58	−	894	＋	L	0.076	(-)	240	+	D	53	L	M	22	N	2	EP9605	ER9480	8	1	1	1	1	1	1	1	1	1	1	1	1	1	1	1	2	300	3	1	1	1	1	0	1	1	0	0
100034	0.07	−	0.04	−	266.8	＋	L	0.114	(-)	233.4	+	T	41	L	M	25.8	N	2	EP9605	ER9480	8	1	1	1	1	1	1	4	1	1	1	1	1	5	1	1	1	0	1	1	1	1	1	0	1	1	1	Essential platelet disease, Anticoagulant treatment
100041	0.06	−	0.09	−	1337.3	＋	H	0.076	(-)	>250	+	T	59	L	F	20.4	N	2	EP9605	ER9480	8	1	1	1	1	1	1	1	1	1	1	1	1	1	1	1	1	0	2	1	1	1	1	0	1	1	0	0
100045	0.44	−	0.33	−	762.9	＋	L	0.078	(-)	>250	+	T	29	L	F	22	N	2	EP9605	ER9480	8	1	1	1	1	1	1	1	1	1	1	1	1	1	1	1	1	0	1	1	1	1	1	0	1	1	0	0
100047	0.08	−	0.11	−	399.8	＋	L	0.071	(-)	>250	+	T	62	L	F	22	N	2	EP9605	ER9480	8	1	1	1	1	1	1	1	1	1	1	1	1	1	1	1	1	0	1	1	1	1	1	0	1	1	0	0
100050	0.59	−	0.38	−	258.9	＋	L	0.073	(-)	211.9	+	T	38	L	M	18.8	N	2	EP9605	ER9480	8	1	1	1	1	1	1	1	1	1	1	1	1	1	1	2	2	300	4	1	1	1	1	0	1	1	0	0
100051	0.67	−	0.11	−	580	＋	L	0.072	(-)	>250	+	T	31	L	F	22	N	2	EP9605	ER9480	8	1	1	1	1	1	1	1	1	1	1	1	1	1	1	1	1	0	1	1	1	1	1	0	2	1	0	0
100053	0.43	−	0.18	−	723	＋	L	0.074	(-)	>250	+	T	28	L	M	18.9	N	2	EP9605	ER9480	8	1	1	1	1	1	1	1	1	1	1	1	1	1	1	1	1	0	2	1	1	1	1	0	2	1	0	0
100057	0.16	−	0.51	−	1045.7	＋	H	0.07	(-)	>250	+	T	36	L	M	18.7	N	2	EP9605	ER9480	8	1	1	1	1	1	1	1	1	1	1	1	1	1	1	1	1	0	1	1	1	1	1	0	1	1	0	0
100058	0.18	−	0.04	−	465	＋	L	0.072	(-)	>250	+	T	39	L	M	30	O	2	EP9605	ER9480	8	1	1	1	1	1	1	1	1	1	1	1	1	1	1	1	1	0	2	1	1	1	1	0	1	1	0	0
100060	0.02	−	0.2	−	796.2	＋	L	0.112	(-)	>250	+	T	38	L	M	22	N	2	EP9605	ER9480	8	1	1	1	1	1	1	1	1	1	1	1	1	1	1	1	1	0	1	1	1	1	1	0	1	1	0	0
100062	0.38	−	0.07	−	768	＋	L	0.072	(-)	>250	+	T	29	L	M	25.4	N	2	EP9605	ER9480	8	1	1	1	1	1	1	1	1	1	1	1	1	1	1	1	1	0	2	1	1	1	1	0	1	1	0	0
100063	0.03	−	0.1	−	870.9	＋	L	0.072	(-)	>250	+	T	33	L	M	24.5	N	2	EP9605	ER9480	8	1	1	1	1	1	1	1	1	1	1	1	1	1	1	1	1	0	1	1	1	1	1	0	1	1	0	0
100065	0.04	−	0.08	−	581.7	＋	L	0.18	(-)	>250	+	T	27	L	F	22	N	2	EP9605	ER9480	8	1	1	1	1	1	1	1	1	1	1	1	1	1	1	1	1	0	1	1	1	1	1	0	1	1	0	0
100070	0.03	−	0.04	−	371.6	＋	L	0.074	(-)	>250	+	N	58	L	F	20.7	N	2	EP9605	ER9480	8	1	1	1	1	1	1	1	1	1	1	1	1	1	2	1	1	0	1	1	1	1	1	0	1	1	1	Hyperlipidemia
100071	0.13	−	0.03	−	130.2	＋	L	0.072	(-)	50.42	+	N	56	L	F	30	O	2	EP9605	ER9480	8	1	1	1	1	1	1	1	1	1	1	1	1	1	1	1	1	0	3	1	1	1	1	0	1	1	0	0
100072	0.02	−	0.05	−	244.3	＋	L	0.075	(-)	188.1	+	N	51	L	F	30	O	2	EP9605	ER9480	8	1	1	1	1	3	3	1	1	1	1	3	1	1	3	1	1	0	1	1	1	1	1	0	1	1	1	Hshimoto disease, Athuma, Palmoplantar pustulosis
100074	0.01	−	0.05	−	232.2	＋	L	0.072	(-)	242.6	+	N	59	L	F	20.2	N	2	EP9605	ER9480	8	1	1	1	1	1	1	1	1	1	1	1	1	1	1	1	1	0	4	1	1	1	1	0	1	1	0	0
100075	0.13	−	0.15	−	57.6	＋	L	0.074	(-)	92.51	+	N	58	L	F	22	N	2	EP9605	ER9480	8	1	1	1	1	1	1	1	1	1	1	5	1	1	1	1	1	0	4	1	1	1	1	0	1	1	0	0
100078	0.03	−	0.06	−	193.1	＋	L	0.077	(-)	146.3	+	N	56	L	F	26.4	N	2	EP9605	ER9480	8	1	1	1	1	1	1	1	1	1	1	1	1	1	1	1	1	0	1	1	1	1	1	0	1	1	0	0
100081	0.24	−	0.03	−	310.6	＋	L	0.072	(-)	>250	+	N	54	L	F	30	O	2	EP9605	ER9480	8	1	1	2	1	1	1	1	1	1	1	1	1	1	1	1	1	0	3	1	1	1	1	0	1	1	0	0
100083	0.03	−	0.13	−	523.8	＋	L	0.07	(-)	>250	+	N	53	L	F	22	N	2	EP9605	ER9480	8	1	1	1	1	1	1	1	1	1	1	1	1	1	1	1	2	50	3	1	1	1	1	0	2	1	0	0
100085	0.02	−	0.58	−	440.6	＋	L	0.074	(-)	>250	+	N	40	L	F	22	N	2	EP9605	ER9480	8	1	1	1	1	1	1	1	1	1	1	1	1	1	1	1	2	40	4	1	1	1	1	0	1	1	0	0
100089	0.04	−	0.12	−	599.3	＋	L	0.067	(-)	>250	+	N	48	L	F	22	N	2	EP9605	ER9480	8	1	1	1	1	1	1	1	1	1	1	1	1	1	1	1	1	0	1	1	1	1	1	0	2	1	0	0
100090	0.01	−	0.32	−	400.8	＋	L	0.072	(-)	>250	+	N	43	L	F	22	N	2	EP9605	ER9480	8	1	1	1	1	1	1	1	1	1	1	1	1	1	1	1	1	0	2	1	1	1	1	0	2	1	0	0
100092	0.06	−	0.04	−	662.2	＋	L	0.071	(-)	>250	+	N	59	L	F	22	N	2	EP9605	ER9480	8	1	1	1	1	1	1	1	1	1	1	1	1	1	1	1	1	0	2	1	1	1	1	0	1	1	0	0
100096	0.32	−	0.07	−	651.2	＋	L	0.075	(-)	>250	+	N	49	L	F	30	O	2	EP9605	ER9480	8	1	1	1	1	1	1	1	1	1	1	1	1	1	1	1	1	0	1	1	1	1	1	0	1	1	0	0
100099	0.1	−	0.06	−	504.8	＋	L	0.076	(-)	204.3	+	N	52	L	F	22	N	2	EP9605	ER9480	8	1	1	1	1	1	1	1	1	1	1	1	1	1	1	1	1	0	1	1	1	1	1	0	1	1	0	0
100100	0.02	−	0.1	−	421.4	＋	L	0.075	(-)	>250	+	N	54	L	F	22	N	2	EP9605	ER9480	8	1	1	1	1	1	1	1	1	1	1	1	1	1	1	1	1	0	1	1	1	1	1	0	1	1	0	0
100101	1.63	＋	0.17	−	1128.9	＋	H	0.079	(-)	>250	+	N	38	L	M	22	N	2	EP9605	ER9480	8	1	1	1	1	1	1	1	1	1	1	1	1	1	1	1	1	0	2	1	1	1	1	0	2	1	0	0
100104	0.07	−	0.27	−	688.8	＋	L	0.074	(-)	>250	+	N	24	L	F	22	N	2	EP9605	ER9480	8	1	1	1	1	1	1	1	1	1	1	1	1	1	1	1	1	0	2	1	1	1	1	0	1	1	0	0
100105	0.07	−	0.21	−	577.3	＋	L	0.069	(-)	>250	+	T	62	L	F	30	O	2	EP9605	ER9480	8	1	1	1	1	1	1	1	1	1	1	1	1	1	1	1	1	0	1	1	1	1	1	0	1	1	0	0
100106	0.01	−	0.16	−	849.7	＋	L	0.075	(-)	>250	+	T	60	L	F	22	N	2	EP9605	ER9480	8	1	1	1	1	1	1	1	1	1	1	1	1	1	1	1	1	0	1	1	1	1	1	0	1	1	0	0
100114	0.42	−	0.13	−	448.2	＋	L	0.074	(-)	>250	+	N	54	L	F	22	N	2	EP9605	ER9480	8	1	1	3	1	1	1	1	3	1	1	1	1	1	1	1	1	0	2	1	1	1	1	0	1	1	0	0
100115	0.02	−	0.24	−	137.2	＋	L	0.076	(-)	81.38	+	N	57	L	F	30	O	2	EP9605	ER9480	8	1	1	1	1	1	1	1	1	1	1	1	1	1	1	1	1	0	2	1	1	1	1	0	1	1	0	0
100116	0.02	−	0.08	−	686.7	＋	L	0.078	(-)	>250	+	N	57	L	F	22	N	2	EP9605	ER9480	8	1	1	1	1	1	1	1	1	1	1	1	1	1	1	1	1	0	2	1	1	1	1	0	1	1	0	0
100117	0.09	−	0.07	−	214.8	＋	L	0.076	(-)	223.3	+	N	46	L	F	30	O	2	EP9605	ER9480	8	1	1	1	1	1	1	1	1	1	1	1	1	1	1	1	1	0	1	1	1	1	1	0	1	1	0	0
100118	0.05	−	0.23	−	286.7	＋	L	0.076	(-)	214.7	+	N	46	L	F	30	O	2	EP9605	ER9480	8	1	1	3	1	1	1	1	1	1	1	1	1	1	1	2	2	250	1	1	1	1	1	0	1	1	0	0
100119	0.04	−	0.08	−	143.8	＋	L	0.074	(-)	95.17	+	N	56	L	F	19.8	N	2	EP9605	ER9480	8	1	1	1	1	1	1	1	1	1	1	1	1	1	1	1	1	0	3	1	1	1	1	0	1	1	0	0
100120	0.09	−	0.05	−	306.6	＋	L	0.076	(-)	>250	+	N	33	L	M	21.8	N	2	EP9605	ER9480	8	1	1	1	1	1	1	1	1	1	1	1	1	1	1	2	2	120	2	1	1	1	1	0	2	1	0	0
100121	0.03	−	0.13	−	490.8	＋	L	0.117	(-)	>250	+	N	37	L	F	22	N	2	EP9605	ER9480	8	1	1	1	1	1	1	1	1	1	1	1	1	1	1	1	1	0	2	1	1	1	1	0	2	1	0	0
100122	0.27	−	0.04	−	242	＋	L	0.072	(-)	185.9	+	N	50	L	F	21.8	N	2	EP9605	ER9480	8	1	1	1	1	1	1	1	1	1	1	1	1	1	1	1	1	0	1	1	1	1	1	0	1	1	0	0
100123	0.1	−	0.2	−	1141.5	＋	H	0.074	(-)	>250	+	N	20	L	M	22	N	2	EP9605	ER9480	8	1	1	1	1	1	1	1	1	1	1	1	1	1	1	1	1	0	1	1	1	1	1	0	2	1	0	0
100124	0.14	−	0.24	−	818.9	＋	L	0.072	(-)	>250	+	N	60	L	F	22	N	2	EP9605	ER9480	8	1	1	1	1	1	1	1	1	1	1	1	1	1	1	1	1	0	1	1	1	1	1	0	1	1	0	0
100128	0.03	−	0.09	−	444.5	＋	L	0.082	(-)	>250	+	N	57	L	F	22	N	2	EP9605	ER9480	8	1	1	1	1	1	1	1	1	1	1	1	1	1	1	1	1	0	2	1	1	1	1	0	2	1	0	0
100130	0.26	−	0.05	−	458.3	＋	L	0.076	(-)	>250	+	N	47	L	F	22	N	2	EP9605	ER9480	8	1	1	1	1	1	1	1	1	1	1	1	1	1	1	1	1	0	1	1	1	1	1	0	1	1	0	0
100133	0.03	−	0.7	−	397.3	＋	L	0.072	(-)	108.3	+	N	31	L	M	21.5	N	2	EP9605	ER9480	8	1	1	1	1	1	1	1	1	1	1	1	1	1	1	1	1	0	4	1	1	1	1	0	1	1	0	0
100134	1.45	＋	0.21	−	1175.7	＋	H	0.072	(-)	>250	+	N	33	L	M	22	N	2	EP9605	ER9480	8	1	1	1	1	1	1	1	1	1	1	1	1	1	3	1	1	0	1	1	1	1	1	0	1	1	1	Hypopituitarism
100135	0.26	−	0.45	−	1042.3	＋	H	0.075	(-)	>250	+	N	25	L	F	22	N	2	EP9605	ER9480	8	1	1	1	1	1	1	1	1	1	1	1	1	1	1	1	1	0	1	1	1	1	1	0	2	1	0	0
100139	0.04	−	0.21	−	887.2	＋	L	0.072	(-)	>250	+	N	60	L	F	22	N	2	EP9605	ER9480	8	1	1	2	1	1	1	1	1	1	1	1	1	1	2	1	1	0	1	1	1	1	1	0	1	1	1	Periodontitis
10010	0.04	−	0.04	−	73.1	＋	L	0.096	(-)	83.17	+	N	58	L	F	30	O	2	EP9605	ER2659	8.1	1	1	3	1	1	1	1	1	1	1	1	1	1	1	1	1	0	3	1	1	1	1	0	1	1	0	0
10013	0.01	−	0.06	−	267.1	＋	L	0.077	(-)	130.2	+	O	59	L	M	24.6	N	2	EP9605	ER2659	8.1	1	1	3	1	1	1	1	1	1	1	1	1	1	1	2	2	700	1	1	1	1	1	0	1	1	0	0
10045	0.22	−	3.05	＋	703.3	＋	L	0.087	(-)	>250	+	N	44	L	F	30	O	2	EP9605	ER2659	8.1	1	1	1	1	1	1	1	1	1	1	1	1	1	1	1	2	160	4	1	1	1	1	0	1	1	0	0
10100	0.48	−	0.11	−	446.1	＋	L	0.097	(-)	>250	+	N	30	L	F	18	N	2	EP9605	ER2659	8.1	1	1	1	1	1	1	1	1	1	1	1	1	1	1	1	1	0	2	1	1	1	1	0	2	1	0	0
10118	0.04	−	0.08	−	414	＋	L	0.072	(-)	237.5	+	N	47	L	F	18.5	N	2	EP9605	ER2659	8.1	1	1	1	1	1	1	1	1	1	1	1	1	1	1	1	1	0	1	1	1	1	1	0	1	1	0	0
10121	0.04	−	0.19	−	305.7	＋	L	0.077	(-)	132.2	+	N	26	L	F	18	N	2	EP9605	ER2659	8.1	1	1	1	1	1	1	1	1	1	1	1	1	1	1	1	1	0	2	1	1	1	1	0	1	1	0	0
10223	0.05	−	0.12	−	468.6	＋	L	0.072	(-)	>250	+	N	35	L	M	22	N	2	EP9605	ER2659	8.1	1	1	1	1	1	1	1	1	1	1	1	1	1	1	1	1	0	3	1	1	1	1	0	2	1	0	0
10227	0.01	−	2.5	＋	1125.1	＋	H	0.074	(-)	>250	+	N	53	L	F	22	N	2	EP9605	ER2659	8.1	1	1	1	1	1	1	1	1	1	1	1	1	1	1	1	1	0	1	1	1	1	1	0	2	1	0	0
10233	0.49	−	0.11	−	724.3	＋	L	0.072	(-)	>250	+	N	34	L	F	22	N	2	EP9605	ER2659	8.1	1	1	1	1	1	1	1	1	1	1	1	1	1	1	1	1	0	1	1	1	1	1	0	2	2	0	0
40004	0.03	−	0.07	−	281.1	＋	L	0.075	(-)	>250	+	N	57	L	F	22	N	2	EP9605	ER2659	8.1	1	1	1	1	2	1	1	1	1	1	1	1	1	1	2	2	200	1	1	1	1	1	0	2	2	0	0
40005	0.28	−	0.09	−	471.9	＋	L	0.075	(-)	>250	+	N	39	L	F	22	N	2	EP9605	ER2659	8.1	1	1	1	1	1	1	1	1	1	1	1	1	1	1	2	2	100	4	1	1	1	1	0	1	1	0	0
40009	0.13	−	0.06	−	717.7	＋	L	0.073	(-)	>250	+	N	54	L	F	22	N	2	EP9605	ER2659	8.1	1	1	1	1	1	1	1	2	1	1	1	1	1	1	1	1	0	2	1	1	1	1	0	1	1	0	0
40013	0.02	−	0.09	−	307	＋	L	0.072	(-)	>250	+	N	27	L	F	22	N	2	EP9605	ER2659	8.1	1	1	1	1	1	1	1	1	1	1	1	1	1	1	1	1	0	2	1	1	1	1	0	2	2	0	0
40014	0.01	−	0.67	−	579.3	＋	L	0.072	(-)	>250	+	N	25	L	F	24.1	N	2	EP9605	ER2659	8.1	1	1	1	1	1	1	1	1	1	1	1	1	1	1	1	1	0	1	1	1	1	1	0	2	2	0	0
40018	0.77	−	0.45	−	683.4	＋	L	0.072	(-)	>250	+	N	37	L	F	22	N	2	EP9605	ER2659	8.1	1	1	1	1	1	1	1	1	1	1	1	1	1	1	1	1	0	1	1	1	1	1	0	2	1	0	0
40022	0.03	−	0.53	−	1203	＋	H	0.13	(-)	>250	+	N	53	L	F	30	O	2	EP9605	ER2659	8.1	1	1	1	1	1	1	1	1	1	1	1	1	1	1	1	1	0	1	1	1	1	1	0	1	1	0	0
40024	0.11	−	0.11	−	255.5	＋	L	0.07	(-)	212.5	+	N	38	L	F	22	N	2	EP9605	ER2659	8.1	1	1	1	1	1	1	1	1	1	1	1	1	1	1	1	2	3	2	1	1	1	1	0	1	1	0	0
40027	0.01	−	0.31	−	518.2	＋	L	0.073	(-)	>250	+	N	51	L	F	22	N	2	EP9605	ER2659	8.1	1	1	1	1	1	1	1	1	1	1	1	1	1	1	1	1	0	3	1	1	1	1	0	1	1	0	0
40029	0.03	−	0.05	−	734.2	＋	L	0.076	(-)	>250	+	N	60	L	F	25	N	2	EP9605	ER2659	8.1	1	1	1	1	1	1	1	1	1	1	1	1	1	1	1	1	0	3	1	1	1	1	0	1	1	0	0
40030	0.16	−	0.05	−	378.5	＋	L	0.072	(-)	142.2	+	N	49	L	F	21.7	N	2	EP9605	ER2659	8.1	1	1	1	1	1	1	1	1	1	1	1	1	1	1	1	1	0	3	1	1	1	1	0	1	1	0	0
40050	0.02	−	0.03	−	881.9	＋	L	0.075	(-)	>250	+	T	52	L	M	30	O	2	EP9605	ER2659	8.1	1	1	3	1	1	1	1	1	1	1	1	1	1	1	1	2	300	4	1	1	1	1	0	1	1	0	0
40051	0.06	−	0.07	−	877.3	＋	L	0.079	(-)	>250	+	T	28	L	M	24	N	2	EP9605	ER2659	8.1	1	1	1	1	1	1	1	1	1	1	1	1	1	1	2	2	30	1	1	1	1	1	0	1	1	0	0
40057	1.11	−	0.27	−	871.4	＋	L	0.204	(-)	>250	+	T	41	L	F	22	N	2	EP9605	ER2659	8.1	4	1	1	1	1	1	1	1	1	1	1	1	1	1	1	1	0	3	1	1	1	1	0	1	1	0	0
40058	0.04	−	1.28	＋	327.2	＋	L	0.07	(-)	219	+	T	31	L	M	21	N	2	EP9605	ER2659	8.1	1	1	1	1	1	1	1	1	1	1	1	1	1	1	2	2	110	4	1	1	1	1	0	1	1	0	0
40065	0.78	−	0.05	−	704.9	＋	L	0.071	(-)	>250	+	T	28	L	M	22	N	2	EP9605	ER2659	8.1	1	1	1	1	1	1	1	1	1	1	1	1	1	1	1	1	0	1	1	1	1	1	0	2	1	0	0
40071	0.02	−	0.03	−	460.9	＋	L	0.075	(-)	228	+	T	56	L	M	22	N	2	EP9605	ER2659	8.1	1	1	1	1	1	1	1	1	1	1	1	1	1	1	1	2	400	2	1	1	1	1	0	1	1	0	0
40090	0.03	−	0.03	−	757.2	＋	L	0.078	(-)	>250	+	D	58	L	M	22	N	2	EP9605	ER2659	8.1	1	1	3	1	1	1	1	1	1	1	1	1	1	1	1	1	0	1	1	1	1	1	0	1	1	0	0
40092	0.01	−	0.09	−	252.4	＋	L	0.071	(-)	>250	+	D	61	L	F	22	N	2	EP9605	ER2659	8.1	1	1	1	1	1	1	1	1	1	1	1	1	1	1	1	1	0	1	1	1	1	1	0	1	2	0	0
40094	0.03	−	0.1	−	890	＋	L	0.074	(-)	>250	+	D	41	L	M	30	O	2	EP9605	ER2659	8.1	1	1	1	1	1	1	1	1	1	1	1	1	1	1	1	1	0	1	1	1	1	1	0	1	1	0	0
40097	0.05	−	0.23	−	517	＋	L	0.077	(-)	>250	+	D	33	L	F	24	N	2	EP9605	ER2659	8.1	1	1	1	1	1	1	1	1	1	1	1	1	1	1	1	1	0	1	1	1	1	1	0	1	1	0	0
40110	0.14	−	0.06	−	646.3	＋	L	0.078	(-)	>250	+	T	34	L	M	19.8	N	2	EP9605	ER2659	8.1	1	1	1	1	1	1	1	1	1	1	1	1	1	1	2	2	140	1	1	1	1	1	0	1	1	0	0
40114	0.04	−	0.08	−	401	＋	L	0.083	(-)	>250	+	N	38	L	F	22.5	N	2	EP9605	ER2659	8.1	1	1	1	1	1	1	1	1	1	1	1	1	1	1	1	2	5	1	1	1	1	1	0	2	1	0	0
40117	0.05	−	0.03	−	273	＋	L	0.08	(-)	42.08	+	N	54	L	F	30	O	2	EP9605	ER2659	8.1	1	1	1	1	1	1	1	1	1	2	1	1	1	1	1	1	0	1	1	1	1	1	0	1	1	0	0
40118	0.23	−	0.03	−	234.7	＋	L	0.079	(-)	175.5	+	N	41	L	F	18.7	N	2	EP9605	ER2659	8.1	1	1	1	1	1	1	1	1	1	1	1	1	1	1	1	1	0	1	1	1	1	1	0	1	1	0	0
40119	0.48	−	0.35	−	361.6	＋	L	0.075	(-)	>250	+	N	41	L	F	22	N	2	EP9605	ER2659	8.1	1	1	1	1	1	1	1	1	1	1	1	1	1	1	1	2	100	1	1	1	1	1	0	2	1	0	0
40120	0.08	−	0.11	−	916.6	＋	L	0.067	(-)	>250	+	N	28	L	M	22	N	2	EP9605	EP9605	8.1	1	1	1	1	1	1	1	1	1	1	1	1	1	1	1	1	0	2	1	1	1	1	0	2	1	0	0
60017	0.02	−	0.58	−	349.7	＋	L	0.075	(-)	146.4	+	D	64	L	M	23.3	N	2	EP9605	ER2659	8.1	3	2	2	1	1	1	1	1	1	1	1	1	1	1	1	2	100	3	1	5	1	1	1.2	1	1	0	0
60106	0.05	−	0.11	−	2196.3	＋	H	0.073	(-)	>250	+	N	24	L	F	18	N	2	EP9605	ER2659	8.1	1	1	1	1	1	1	1	1	1	1	1	1	1	1	1	1	0	1	1	1	1	1	0	2	1	0	0
60126	0.02	−	0.1	−	696	＋	L	0.075	(-)	>250	+	N	52	L	F	18	N	2	EP9605	ER2659	8.1	1	1	1	1	1	1	1	2	1	1	1	1	1	1	1	2	540	1	1	1	1	1	0	1	1	0	0
60159	0.24	−	0.17	−	738.4	＋	L	0.083	(-)	>250	+	N	52	L	F	30	O	2	EP9605	ER2659	8.1	1	1	1	1	1	1	1	1	1	1	1	1	1	1	1	2	25	1	1	1	1	1	0	1	1	0	0
60195	0.08	−	0.04	−	183.8	＋	L	0.097	(-)	174.7	+	N	51	L	F	22	N	2	EP9605	ER2659	8.1	1	1	1	1	1	1	1	1	1	1	1	1	1	1	2	2	300	2	1	1	1	1	0	1	1	0	0
60210	0.08	−	0.07	−	186.8	＋	L	0.077	(-)	233.1	+	N	52	L	F	22	N	2	EP9605	ER2659	8.1	1	1	1	1	2	1	1	1	1	1	1	1	1	1	1	2	150	3	1	1	1	1	0	1	1	0	0
70009	0.01	−	0.06	−	185.5	＋	L	0.073	(-)	234.4	+	D	60	L	F	22	N	2	EP9605	ER2659	8.1	1	1	1	1	1	1	1	3	1	1	1	1	1	1	1	1	0	1	1	1	1	1	0	1	1	0	0
70017	0.11	−	0.05	−	315.6	＋	L	0.07	(-)	235.6	+	N	44	L	F	41	O	2	EP9605	ER2659	8.1	1	1	3	1	1	1	1	1	1	1	1	1	1	1	1	1	0	1	3	1	1	1	0	1	1	0	0
70018	0.03	−	0.18	−	349.9	＋	L	0.074	(-)	249.9	+	N	39	L	F	22	N	2	EP9605	ER2659	8.1	1	1	1	1	1	1	1	1	1	1	1	1	1	1	1	2	150	1	1	1	1	1	0	2	1	0	0
70019	0.16	−	0.05	−	1042.9	＋	H	0.076	(-)	>250	+	N	51	L	F	22	N	2	EP9605	ER2659	8.1	1	1	1	1	1	1	1	1	1	1	1	1	1	1	1	2	15	1	1	1	1	1	0	1	1	0	0
70028	0.19	−	0.09	−	963	＋	L	0.135	(-)	>250	+	N	39	L	M	22	N	2	EP9605	ER2659	8.1	1	1	1	1	1	1	1	1	1	1	1	1	1	1	1	1	0	1	1	1	1	1	0	1	1	0	0
70029	0.15	−	0.77	−	573.3	＋	L	0.075	(-)	>250	+	N	38	L	F	18	N	2	EP9605	ER2659	8.1	1	1	1	1	1	1	1	1	1	1	1	1	1	1	1	1	0	3	1	1	1	1	0	1	1	0	0
70036	0.22	−	0.55	−	785.1	＋	L	0.093	(-)	>250	+	N	33	L	F	17.32	N	2	EP9605	ER2659	8.1	1	1	3	1	1	1	1	1	1	1	1	1	1	1	1	1	0	1	1	1	1	1	0	1	1	0	0
70044	0.16	−	0.71	−	665.5	＋	L	0.069	(-)	>250	+	N	31	L	F	30	O	2	EP9605	ER9480	8.1	1	1	1	1	1	1	1	1	1	1	1	1	1	1	1	1	0	1	1	1	1	1	0	1	1	0	0
70047	0.48	−	0.05	−	588.8	＋	L	0.075	(-)	>250	+	N	29	L	M	21.5	N	2	EP9605	ER2659	8.1	1	1	1	1	1	1	1	1	1	1	1	1	1	1	1	1	0	2	1	1	1	1	0	2	1	0	0
70048	0.07	−	0.12	−	731.5	＋	L	0.071	(-)	>250	+	N	32	L	F	22	N	2	EP9605	ER2659	8.1	1	1	1	1	1	1	1	1	1	1	1	1	1	1	1	1	0	2	1	1	1	1	0	1	1	0	0
70052	0.24	−	0.18	−	4159	＋	H	0.073	(-)	>250	+	N	29	L	F	19.6	N	2	EP9605	ER2659	8.1	1	1	1	1	1	1	1	1	1	1	1	1	1	1	1	1	0	1	1	1	1	1	0	1	1	0	0
70060	0.02	−	0.19	−	788.8	＋	L	0.094	(-)	>250	+	N	30	L	F	22	N	2	EP9605	ER2659	8.1	1	1	1	1	1	1	1	1	1	1	1	1	1	1	1	1	0	1	1	1	1	1	0	1	1	0	0
70061	0.03	−	0.07	−	354.7	＋	L	0.073	(-)	190.3	+	D	47	L	M	26.4	N	2	EP9605	ER2659	8.1	1	1	1	1	1	1	1	1	1	1	1	1	1	3	1	1	0	3	1	1	1	1	0	1	1	1	Hyperlipidemia
70065	0.37	−	0.63	−	370.7	＋	L	0.077	(-)	>250	+	N	33	L	M	20.8	N	2	EP9605	ER2659	8.1	1	1	1	1	1	1	1	1	1	1	1	1	1	1	1	1	0	1	1	1	1	1	0	2	1	0	0
70080	0.02	−	0.66	−	1512.7	＋	H	0.075	(-)	>250	+	N	25	L	F	19.5	N	2	EP9605	ER2659	8.1	1	1	1	1	1	1	1	1	1	1	1	1	1	1	1	1	0	2	1	1	1	1	0	1	2	0	0
80121	0.06	−	0.37	−	950.2	＋	L	0.073	(-)	770.8	+	D	34	L	M	27	N	2	EP9605	ER2659	8.1	1	1	1	1	1	1	1	1	1	1	1	1	1	1	1	1	0	2	1	1	1	1	0	2	1	0	0
90024	0.87	−	0.1	−	673.2	＋	L	0.079	(-)	>250	+	N	54	L	F	27.4	N	2	EP9605	ER9480	8.1	1	1	1	1	1	1	1	1	1	1	1	1	1	1	1	1	0	1	1	1	1	1	0	1	1	0	0
90106	0.11	−	0.28	−	367.8	＋	L	0.075	(-)	185	+	D	46	L	M	25	N	2	EP9605	ER9480	8.1	1	1	1	1	1	1	1	1	1	1	1	1	1	1	1	1	0	3	1	1	1	1	0	1	1	0	0
90117	0.04	−	0.22	−	621.7	＋	L	0.077	(-)	>250	+	N	25	L	F	22	N	2	EP9605	ER9480	8.1	1	1	1	1	1	1	1	1	1	1	1	1	1	1	1	1	0	2	1	1	1	1	0	1	1	0	0
90143	0.04	−	0.31	−	548.2	＋	L	0.076	(-)	204.8	+	D	37	L	M	22	N	2	EP9605	ER9480	8.1	1	1	1	1	1	1	1	1	1	1	1	1	1	1	1	2	80	4	1	1	1	1	0	1	1	0	0
90144	0.39	−	0.55	−	312.9	＋	L	0.078	(-)	>250	+	D	28	L	M	24.2	N	2	ER9480	ER9480	8.1	1	1	1	1	1	1	1	1	1	1	1	1	1	1	1	1	0	3	1	1	1	1	0	1	1	0	0
90146	0.05	−	0.25	−	425.5	＋	L	0.075	(-)	>250	+	D	39	L	M	26.6	N	2	EP9605	ER9480	8.1	1	1	1	1	1	1	1	1	1	1	1	1	1	1	2	2	200	2	1	1	1	1	0	1	1	0	0
90147	0.08	−	0.13	−	1373.4	＋	H	0.074	(-)	>250	+	D	34	L	M	22	N	2	EP9605	ER9480	8.1	1	1	1	1	1	1	1	1	1	1	1	1	1	1	1	1	0	1	1	1	1	1	0	2	1	0	0
90165	0.23	−	0.08	−	676.1	＋	L	0.076	(-)	>250	+	N	32	L	F	22	N	2	EP9605	ER9480	8.1	1	1	1	1	1	1	1	1	1	1	1	1	1	2	1	1	0	2	1	1	1	1	0	1	1	1	Endometriosis
90176	0.03	−	1.1	＋	527.3	＋	L	0.075	(-)	>250	+	N	36	L	F	22	N	2	EP9605	ER9480	8.1	1	1	1	1	1	1	1	1	1	1	1	1	1	1	1	1	0	3	1	1	1	1	0	1	1	0	0
90180	0.11	−	0.13	−	546.7	＋	L	0.075	(-)	>250	+	N	40	L	F	22	N	2	EP9605	ER9480	8.1	1	1	1	1	1	1	1	1	1	1	1	1	1	1	1	1	0	2	1	1	1	1	0	1	1	0	0
100002	0.08	−	0.18	−	199	＋	L	0.074	(-)	134.8	+	D	64	L	F	22	N	2	EP9605	ER9480	8.1	1	1	1	1	1	1	1	1	1	1	1	1	1	2	1	1	0	2	1	1	1	1	0	1	1	1	Thyroid tumor
100005	0.3	−	0.12	−	383.9	＋	L	0.072	(-)	227.5	+	D	49	L	M	30	O	2	EP9605	ER9480	8.1	1	1	3	1	1	1	1	1	1	1	1	1	1	2	1	1	0	1	1	1	1	1	0	1	1	1	Hyperlipidemia
100010	0.05	−	1	＋	1061.6	＋	H	0.072	(-)	>250	+	D	39	L	F	22	N	2	EP9605	ER9480	8.1	1	1	1	1	1	1	1	1	1	1	1	1	1	1	1	1	0	1	1	1	1	1	0	1	1	0	0
100011	0.05	−	0.05	−	717.9	＋	L	0.071	(-)	>250	+	D	51	L	M	23.8	N	2	EP9605	ER9480	8.1	1	1	1	1	1	1	1	1	1	1	1	1	1	1	1	1	0	1	1	1	1	1	0	1	1	0	0
100018	1.69	＋	0.49	−	293.8	＋	L	0.093	(-)	>250	+	D	33	L	M	21	N	2	EP9605	ER9480	8.1	1	1	1	1	1	1	1	1	1	1	1	1	1	2	1	1	0	2	1	1	1	1	0	2	1	1	Atopic dermatitis
100019	0.08	−	0.65	−	612	＋	L	0.069	(-)	>250	+	D	34	L	F	20.4	N	2	EP9605	ER9480	8.1	1	1	1	1	1	1	1	1	1	1	1	1	1	1	1	1	0	1	1	1	1	1	0	1	1	0	0
100036	0.1	−	0.11	−	218.7	＋	L	0.072	(-)	191.9	+	T	47	L	F	22	N	2	EP9605	ER9480	8.1	1	1	1	1	1	1	1	1	1	1	1	1	1	1	1	1	0	1	1	1	1	1	0	1	1	0	0
100037	0.41	−	0.45	−	1870.5	＋	H	0.08	(-)	>250	+	T	28	L	M	23.4	N	2	EP9605	ER9480	8.1	1	1	1	1	1	1	1	1	1	1	1	1	1	1	1	1	0	1	1	1	1	1	0	1	1	0	0
100042	0.11	−	0.07	−	318.9	＋	L	0.08	(-)	198.3	+	T	57	L	F	18	N	2	EP9605	ER9480	8.1	1	1	1	1	1	1	1	1	1	1	1	1	1	1	1	1	0	2	1	1	1	1	0	1	1	0	0
100049	0.01	−	0.38	−	337.5	＋	L	0.078	(-)	>250	+	T	33	L	M	22	N	2	EP9605	ER9480	8.1	1	1	1	1	1	1	1	1	1	1	1	1	1	1	1	1	0	2	1	1	1	1	0	2	1	0	0
100052	0.02	−	1.39	＋	490.4	＋	L	0.076	(-)	>250	+	T	32	L	M	20.5	N	2	EP9605	ER9480	8.1	1	1	1	1	1	1	1	1	1	1	1	1	1	1	2	2	6	4	1	1	1	1	0	1	1	0	0
100055	0.4	−	0.14	−	162.8	＋	L	0.068	(-)	97.85	+	T	40	L	M	24.7	N	2	EP9605	ER9480	8.1	1	1	1	1	1	1	1	1	1	1	1	1	1	1	1	2	150	2	1	1	1	1	0	1	1	0	0
100068	0.16	−	0.11	−	570.1	＋	L	0.072	(-)	>250	+	T	49	L	F	22	N	2	EP9605	ER9480	8.1	1	1	1	1	1	1	1	1	1	1	1	1	1	1	1	1	0	1	1	1	1	1	0	1	1	0	0
100069	0.02	−	0.12	−	168.9	＋	L	0.075	(-)	69.68	+	N	60	L	F	18.6	N	2	EP9605	ER9480	8.1	1	1	1	1	1	1	1	1	1	1	1	1	1	1	1	1	0	3	1	1	1	1	0	1	1	0	0
100073	0.02	−	0.12	−	702.2	＋	L	0.088	(-)	>250	+	N	46	L	F	30	O	2	EP9605	ER9480	8.1	1	1	1	1	3	1	1	1	1	1	3	1	1	1	1	1	0	1	1	1	1	1	0	1	1	1	Hshimoto disease, Athuma
100079	0.04	−	0.04	−	68.4	＋	L	0.072	(-)	46.45	+	N	42	L	M	21	N	2	EP9605	ER9480	8.1	1	1	1	1	1	1	1	1	1	1	1	1	1	1	1	1	0	1	1	1	1	1	0	1	1	0	0
100086	0.11	−	0.13	−	280	＋	L	0.073	(-)	212.3	+	N	52	L	F	22	N	2	EP9605	ER9480	8.1	1	1	1	1	1	1	1	1	1	1	1	1	1	1	1	1	0	1	1	1	1	1	0	2	1	0	0
100098	0.71	−	0.06	−	510.7	＋	L	0.075	(-)	>250	+	N	60	L	F	22	N	2	EP9605	ER9480	8.1	1	1	1	1	1	1	1	1	1	1	1	1	1	1	1	1	0	3	1	1	1	1	0	1	1	0	0
100107	0.04	−	0.15	−	461.3	＋	L	0.095	(-)	>250	+	N	54	L	F	22	N	2	EP9605	ER9480	8.1	1	1	1	1	1	1	1	1	1	1	1	1	1	1	1	1	0	2	1	1	1	1	0	1	1	0	0
100108	0.16	−	0.17	−	328.9	＋	L	0.073	(-)	144.6	+	N	50	L	F	22	N	2	EP9605	ER9480	8.1	1	1	1	1	1	1	1	1	1	1	1	1	1	1	1	1	0	1	1	1	1	1	0	1	1	0	0
100113	0.14	−	0.62	−	440	＋	L	0.071	(-)	>250	+	N	24	L	F	22	N	2	EP9605	ER9480	8.1	1	1	1	1	1	1	1	1	1	1	1	1	1	2	1	2	20	2	1	1	1	1	0	1	1	1	Meniere
100126	0.16	−	0.13	−	294.3	＋	L	0.069	(-)	>250	+	N	36	L	F	20.3	N	2	EP9605	ER9480	8.1	1	1	1	1	1	1	1	1	1	1	1	1	1	1	1	1	0	4	1	1	1	1	0	2	1	0	0
100127	0.03	−	0.09	−	230.9	＋	L	0.074	(-)	155.1	+	N	36	L	M	19.1	N	2	EP9605	ER9480	8.1	1	1	1	1	1	1	1	1	1	1	1	1	1	1	2	2	200	4	1	1	1	1	0	2	2	0	0
160013	0.02	−	0.11	−	312.6	＋	L	0.075	(-)	>250	+	N	60	L	F	22	N	2			8.1	1	1	1	1	1	1	1	1	1	1	1	1	1	1	1	1	0	2	1	1	1	1	0	1	1	0	0
10001	0.02	−	1.74	＋	465.9	＋	L	0.097	(-)	248.7	+	D	67	H	M	24	N	2	EP9605	ER2659	8.2	1	1	3	1	1	1	1	1	1	1	1	1	1	1	1	1	0	4	1	1	1	1	0	1	1	0	0
10002	0.04	−	0.05	−	221	＋	L	0.071	(-)	200.6	+	D	63	L	M	20.8	N	2	EP9605	ER2659	8.2	1	1	1	1	1	1	1	1	1	1	1	1	1	1	1	1	0	1	1	1	1	1	0	1	1	0	0
10003	0.07	−	0.05	−	63.6	＋	L	0.074	(-)	28.85	+	D	63	L	M	36	O	2	EP9605	ER2659	8.2	1	1	3	1	1	2	1	1	1	1	1	1	1	1	1	1	0	4	1	1	1	1	0	1	1	0	0
10004	0.01	−	0.08	−	78.4	＋	L	0.071	(-)	49.95	+	D	62	L	M	22.8	N	2	EP9605	ER2659	8.2	3	1	3	1	1	1	1	1	1	1	1	1	1	1	1	1	0	4	1	1	1	1	0	1	1	0	0
10005	0.11	−	0.03	−	241.8	＋	L	0.077	(-)	164.4	+	D	64	L	M	19.5	N	2	EP9605	ER2659	8.2	1	1	1	1	1	3	1	3	1	1	1	1	1	1	1	1	0	1	1	1	1	1	0	1	1	0	0
10006	0.02	−	0.04	−	205.4	＋	L	0.074	(-)	219	+	D	62	L	M	22	N	2	EP9605	ER2659	8.2	1	1	1	1	1	1	1	1	1	1	1	1	1	1	1	1	0	4	1	1	1	1	0	2	1	0	0
10007	0.32	−	0.07	−	748.6	＋	L	0.071	(-)	>250	+	D	64	L	M	22	N	2	EP9605	ER2659	8.2	1	1	1	1	1	1	1	1	1	1	1	1	1	1	1	2	600	3	1	1	1	1	0	1	1	0	0
10008	0.08	−	0.04	−	261	＋	L	0.083	(-)	140	+	D	59	L	M	30	O	2	EP9605	ER2659	8.2	1	1	3	1	1	1	1	1	1	1	1	1	1	1	1	2	400	3	1	1	1	1	0	1	1	0	0
10011	0.81	−	0.28	−	982.3	＋	L	0.073	(-)	>250	+	T	60	L	M	24	N	2	EP9605	ER2659	8.2	1	1	3	1	1	3	1	1	1	1	1	1	1	1	2	2	300	2	1	1	1	1	0	1	1	0	0
10012	0.02	−	0.13	−	268.4	＋	L	0.076	(-)	149.5	+	T	56	L	M	22	N	2	EP9605	ER2659	8.2	1	1	3	1	1	1	1	1	1	1	1	1	1	1	2	2	350	4	1	1	1	1	0	1	1	0	0
10024	0.03	−	0.08	−	132.7	＋	L	0.07	(-)	125.3	+	D	58	L	M	22	N	2	EP9605	ER2659	8.2	1	1	1	1	1	1	1	1	1	1	1	1	1	1	1	2	400	3	1	1	1	1	0	2	1	0	0
10029	0.51	−	0.22	−	1102	＋	H	0.087	(-)	>250	+	D	37	L	F	30	O	2	EP9605	ER2659	8.2	1	1	1	1	1	1	1	1	1	1	1	1	1	1	1	1	0	2	1	1	1	1	0	2	1	0	0
10031	0.13	−	0.2	−	1098.1	＋	H	0.073	(-)	>250	+	D	36	L	M	22	N	2	EP9605	ER2659	8.2	1	1	1	1	1	1	1	1	1	1	1	1	1	1	1	1	0	1	1	1	1	1	0	2	1	0	0
10034	0.03	−	0.06	−	998.8	＋	L	0.096	(-)	>250	+	N	51	L	F	30	O	2	EP9605	ER2659	8.2	1	1	1	1	1	1	1	1	1	1	1	1	1	2	1	1	0	2	1	1	1	1	0	1	1	1	Allergic rhinitis
10035	0.04	−	0.18	−	1112.3	＋	H	0.075	(-)	>250	+	N	49	L	F	22	N	2	EP9605	ER2659	8.2	1	1	3	1	1	1	1	1	1	1	1	1	1	1	1	1	0	4	1	1	1	1	0	1	1	0	0
10036	0.02	−	0.1	−	130.4	＋	L	0.072	(-)	88.53	+	N	49	L	F	30	O	2	EP9605	ER2659	8.2	1	1	2	1	1	1	1	1	1	1	1	1	1	2	1	1	0	1	1	1	1	1	0	1	1	1	Cushing disease
10037	0.08	−	0.37	−	638.4	＋	L	0.075	(-)	>250	+	N	47	L	F	22	N	2	EP9605	ER2659	8.2	1	1	1	1	1	1	1	1	1	1	1	1	1	1	1	1	0	3	1	1	1	1	0	1	2	0	0
10040	0.33	−	0.1	−	681.1	＋	L	0.07	(-)	>250	+	N	51	L	F	22	N	2	EP9605	ER2659	8.2	1	1	1	1	1	1	1	1	1	1	1	1	1	1	1	1	0	2	1	1	1	1	0	1	1	0	0
10041	0.02	−	0.52	−	325.3	＋	L	0.075	(-)	>250	+	N	44	L	F	22	N	2	EP9605	ER2659	8.2	1	1	1	1	1	1	1	1	1	1	1	1	1	1	1	1	0	1	1	1	1	1	0	1	1	0	0
10043	0.01	−	0.07	−	265	＋	L	0.08	(-)	92.78	+	N	42	L	F	22	N	2	EP9605	ER2659	8.2	1	1	1	1	1	1	1	1	1	1	1	1	1	1	1	1	0	2	1	1	1	1	0	1	1	0	0
10046	0.01	−	0.06	−	869.7	＋	L	0.078	(-)	>250	+	N	46	L	F	30	O	2	EP9605	ER2659	8.2	1	1	3	1	4	1	1	1	1	1	1	1	1	2	1	1	0	2	1	1	1	1	0	1	1	1	Plummer disease
10048	0.28	−	0.08	−	383.5	＋	L	0.075	(-)	>250	+	N	48	L	F	22.3	N	2	EP9605	ER2659	8.2	4	1	3	1	1	1	1	1	1	1	1	1	1	1	1	1	0	1	1	1	1	1	0	1	1	0	0
10049	0.03	−	0.08	−	433.1	＋	L	0.073	(-)	>250	+	N	38	L	F	22	N	2	EP9605	ER2659	8.2	1	1	1	1	1	1	1	1	1	1	1	1	1	1	1	2	80	2	1	1	1	1	0	1	1	0	0
10050	0.17	−	0.18	−	699.8	＋	L	0.08	(-)	>250	+	N	30	L	F	23	N	2	EP9605	ER2659	8.2	1	1	1	1	1	1	1	1	1	1	1	1	1	1	1	1	0	1	1	1	1	1	0	1	1	0	0
10051	1.56	＋	0.1	−	1189	＋	H	0.076	(-)	>250	+	N	24	L	F	18	N	2	EP9605	ER2659	8.2	1	1	1	1	1	1	1	1	1	1	1	1	1	1	1	1	0	2	1	1	1	1	0	1	1	0	0
10053	0.73	−	0.14	−	760.9	＋	L	0.077	(-)	>250	+	N	47	L	F	18.7	N	2	EP9605	ER2659	8.2	1	1	1	1	1	1	1	1	1	1	1	1	1	1	1	1	0	3	1	1	1	1	0	2	1	0	0
10056	0.12	−	0.11	−	294.4	＋	L	0.077	(-)	234.9	+	N	43	L	F	22	N	2	EP9605	ER2659	8.2	1	1	1	1	1	1	1	1	1	1	1	1	1	1	1	1	0	1	1	1	1	1	0	2	1	0	0
10058	0.03	−	0.12	−	572.3	＋	L	0.125	(-)	>250	+	N	31	L	F	22	N	2	EP9605	ER2659	8.2	1	1	1	1	1	1	1	1	1	1	1	1	1	1	1	1	0	2	1	1	1	1	0	2	1	0	0
10059	1.67	＋	0.12	−	858.5	＋	L	0.071	(-)	>250	+	N	30	L	F	22	N	2	EP9605	ER2659	8.2	1	1	1	1	1	1	1	1	1	1	1	1	1	1	1	1	0	1	1	1	1	1	0	2	1	0	0
10061	0.09	−	0.21	−	1206.2	＋	H	0.077	(-)	>250	+	N	28	L	F	30	O	2	EP9605	ER2659	8.2	1	1	1	1	1	1	1	1	1	1	1	1	1	1	1	1	0	1	1	1	1	1	0	2	1	0	0
10062	0.11	−	0.2	−	873.1	＋	L	0.074	(-)	>250	+	N	39	L	F	17.3	N	2	EP9605	ER2659	8.2	1	1	1	1	1	1	1	1	1	1	1	1	1	1	1	2	100	1	1	1	1	1	0	2	1	0	0
10067	0.73	−	0.22	−	1261.7	＋	H	0.088	(-)	>250	+	N	24	L	F	22	N	2	EP9605	ER2659	8.2	1	1	1	1	1	1	1	1	1	1	1	1	1	1	1	1	0	1	1	1	1	1	0	2	1	0	0
10068	0.02	−	0.35	−	1168.6	＋	H	0.074	(-)	>250	+	N	25	L	F	22	N	2	EP9605	ER2659	8.2	1	1	1	1	1	1	1	1	1	1	1	1	1	1	1	1	0	1	1	1	1	1	0	2	1	0	0
10071	0.12	−	0.81	−	461.5	＋	L	0.072	(-)	>250	+	N	25	L	M	30	O	2	EP9605	ER2659	8.2	1	1	1	1	1	1	1	1	1	1	1	1	1	1	1	1	0	3	1	1	1	1	0	2	1	0	0
10072	0.12	−	0.12	−	1372.8	＋	H	0.074	(-)	>250	+	N	24	L	F	22	N	2	EP9605	ER2659	8.2	1	1	1	1	1	1	1	1	1	1	1	1	1	1	1	1	0	2	1	1	1	1	0	2	1	0	0
10073	0.36	−	0.07	−	971.8	＋	L	0.077	(-)	>250	+	N	23	L	F	30	O	2	EP9605	ER2659	8.2	1	1	1	1	1	1	1	1	1	1	1	1	1	1	1	1	0	1	1	1	1	1	0	2	1	0	0
10074	0.05	−	0.1	−	792.9	＋	L	0.08	(-)	>250	+	N	23	L	F	22	N	2	EP9605	ER2659	8.2	1	1	1	1	1	1	1	1	1	1	1	1	1	1	1	1	0	2	1	1	1	1	0	2	1	0	0
10083	0.03	−	0.07	−	112.8	＋	L	0.077	(-)	100.5	+	N	40	L	F	15.4	N	2	EP9605	ER2659	8.2	1	1	1	1	1	1	1	1	1	1	1	1	1	1	1	1	0	1	1	1	1	1	0	2	1	0	0
10087	0.02	−	0.11	−	560.8	＋	L	0.076	(-)	>250	+	N	37	L	F	22	N	2	EP9605	ER2659	8.2	1	1	1	1	1	1	1	1	1	1	1	1	1	3	1	2	50	1	1	1	1	1	0	2	1	1	Hypothyroidism
10094	0.06	−	0.09	−	210.7	＋	L	0.076	(-)	143.3	+	N	38	L	F	22	N	2	EP9605	ER2659	8.2	1	1	1	1	1	1	1	1	1	1	1	1	1	1	1	1	0	2	1	1	1	1	0	2	1	0	0
10096	0.01	−	0.12	−	205.6	＋	L	0.072	(-)	172.9	+	N	32	L	F	22	N	2	EP9605	ER2659	8.2	1	1	1	1	1	1	1	1	1	1	1	1	1	1	1	1	0	3	1	1	1	1	0	2	1	0	0
10110	0.03	−	0.12	−	1195.8	＋	H	0.075	(-)	>250	+	N	40	L	F	22	N	2	EP9605	ER2659	8.2	1	1	1	1	1	1	1	1	1	1	1	1	1	1	1	2	200	2	1	1	1	1	0	2	1	0	0
10111	0.05	−	0.28	−	791.9	＋	L	0.075	(-)	>250	+	N	40	L	F	22	N	2	EP9605	ER2659	8.2	1	1	1	1	1	1	1	1	1	1	1	1	1	1	1	1	0	1	1	1	1	1	0	2	1	0	0
10112	0.02	−	0.22	−	435.4	＋	L	0.072	(-)	>250	+	N	30	L	M	22	N	2	EP9605	ER2659	8.2	1	1	1	1	1	1	1	1	1	1	1	1	1	1	1	2	420	1	3	1	1	1	0	2	1	0	0
10115	0.69	−	0.16	−	722	＋	L	0.073	(-)	>250	+	N	25	L	F	22	N	2	EP9605	ER2659	8.2	1	1	1	1	1	1	1	1	1	1	1	1	1	1	1	1	0	1	1	1	1	1	0	2	1	0	0
10120	0.02	−	1.89	＋	980.8	＋	L	0.072	(-)	99.91	+	N	39	L	F	20.3	N	2	EP9605	ER2659	8.2	1	1	1	1	1	1	1	1	1	1	1	1	1	1	1	1	0	3	1	1	1	1	0	1	2	0	0
10123	0.17	−	0.11	−	367.9	＋	L	0.076	(-)	>250	+	N	46	L	F	19.5	N	2	EP9605	ER2659	8.2	1	1	1	1	1	1	1	1	1	1	1	1	1	1	1	1	0	1	1	1	1	1	0	1	1	0	0
10124	0.02	−	0.25	−	472.1	＋	L	0.074	(-)	>250	+	N	38	L	F	18.4	N	2	EP9605	ER2659	8.2	1	1	1	1	1	1	1	1	1	1	1	1	1	1	1	1	0	1	1	1	1	1	0	1	1	0	0
10125	0.04	−	0.31	−	672.5	＋	L	0.073	(-)	>250	+	N	23	L	F	22	N	2	EP9605	ER2659	8.2	1	1	1	1	1	1	1	1	1	1	1	1	1	1	1	1	0	2	1	1	1	1	0	1	1	0	0
10126	0.82	−	0.13	−	2648.1	＋	H	0.072	(-)	>250	+	N	24	L	F	18.9	N	2	EP9605	ER2659	8.2	1	1	1	1	1	1	1	1	1	1	1	1	1	1	1	1	0	1	1	1	1	1	0	1	2	0	0
10129	0.09	−	0.09	−	246.2	＋	L	0.073	(-)	193.8	+	N	32	L	F	22	N	2	EP9605	ER2659	8.2	1	1	1	1	1	1	1	1	1	1	1	1	1	1	1	2	25	3	1	1	1	1	0	1	2	0	0
10130	0.02	−	0.09	−	558.3	＋	L	0.076	(-)	>250	+	N	61	L	F	31	O	2	EP9605	ER2659	8.2	1	1	1	1	1	1	1	1	1	1	1	1	1	1	1	2	100	2	1	1	1	1	0	1	1	0	0
10131	0.02	−	0.07	−	345.6	＋	L	0.08	(-)	>250	+	N	57	L	F	22	N	2	EP9605	ER2659	8.2	1	1	1	1	1	1	1	1	1	1	1	1	1	1	1	1	0	1	1	1	1	1	0	1	1	0	0
10132	0.02	−	2.6	＋	426.6	＋	L	0.078	(-)	>250	+	N	55	L	F	30	O	2	EP9605	ER2659	8.2	1	1	1	1	1	1	1	1	1	1	1	1	1	1	1	1	0	3	1	1	1	1	0	1	1	0	0
10133	0.06	−	0.43	−	683.5	＋	L	0.074	(-)	>250	+	N	29	L	F	20	N	2	EP9605	ER2659	8.2	1	1	1	1	1	1	1	1	1	1	1	1	1	3	1	1	0	1	1	1	1	1	0	1	1	1	Hashimoto disease
10134	0.07	−	0.09	−	665.7	＋	L	0.075	(-)	>250	+	N	40	L	F	22	N	2	EP9605	ER2659	8.2	1	1	1	1	1	1	1	1	1	1	1	1	1	1	1	1	0	1	1	1	1	1	0	1	1	0	0
10135	0.09	−	0.08	−	509.7	＋	L	0.09	(-)	>250	+	N	47	L	F	21.6	N	2	EP9605	ER2659	8.2	1	1	1	1	1	1	1	1	1	1	1	1	1	1	1	1	0	3	1	1	1	1	0	1	1	0	0
10136	0.19	−	0.14	−	1273.9	＋	H	0.094	(-)	>250	+	N	40	L	F	22	N	2	EP9605	ER2659	8.2	1	1	1	1	1	1	1	1	1	1	1	1	1	1	1	1	0	1	1	1	1	1	0	1	1	0	0
10139	0.05	−	0.96	−	679.6	＋	L	0.074	(-)	>250	+	N	24	L	F	22	N	2	EP9605	ER2659	8.2	1	1	1	1	1	1	1	1	1	1	1	1	1	1	1	1	0	1	1	1	1	1	0	1	1	0	0
10140	0.11	−	0.06	−	546.8	＋	L	0.075	(-)	>250	+	N	36	L	F	36	O	2	EP9605	ER2659	8.2	1	1	1	1	1	1	1	1	1	1	1	1	1	1	1	1	0	3	1	1	1	1	0	1	1	0	0
10141	0.02	−	0.11	−	1259.4	＋	H	0.074	(-)	>250	+	N	28	L	F	22	N	2	EP9605	ER2659	8.2	1	1	1	1	1	1	1	1	1	1	1	1	1	1	1	1	0	1	1	1	1	1	0	1	1	0	0
10144	0.13	−	0.06	−	821.7	＋	L	0.073	(-)	>250	+	N	49	L	F	30	O	2	EP9605	ER2659	8.2	1	1	1	1	1	1	1	1	1	1	1	1	1	1	1	2	200	1	1	1	1	1	0	1	1	0	0
10146	0.19	−	0.43	−	1018.5	＋	H	0.074	(-)	>250	+	N	47	L	F	35	O	2	EP9605	ER2659	8.2	1	1	1	1	1	1	1	1	1	1	1	1	1	1	1	1	0	1	1	1	1	1	0	1	1	0	0
10147	0.6	−	0.12	−	366.4	＋	L	0.081	(-)	>250	+	N	42	L	F	22	N	2	EP9605	ER2659	8.2	1	1	1	1	1	1	1	1	1	1	1	1	1	1	1	1	0	3	1	1	1	1	0	1	2	0	0
10148	0.38	−	17.6	＋	585.8	＋	L	0.073	(-)	>250	+	N	32	L	F	21.7	N	2	EP9605	ER2659	8.2	1	1	1	1	1	1	1	1	1	1	1	1	1	1	1	1	0	1	1	1	1	1	0	1	1	0	0
10149	0.27	−	0.11	−	838.2	＋	L	0.071	(-)	>250	+	N	32	L	F	22	N	2	EP9605	EP9605	8.2	1	1	1	1	1	1	1	1	1	1	1	1	1	1	1	1	0	2	1	1	1	1	0	1	1	0	0
10151	0.02	−	0.05	−	309.8	＋	L	0.075	(-)	>250	+	N	54	L	F	22	N	2	EP9605	ER2659	8.2	1	1	3	1	1	1	1	1	1	1	1	1	1	1	1	1	0	3	1	1	1	1	0	1	1	0	0
10153	0.01	−	0.16	−	658.3	＋	L	0.074	(-)	>250	+	N	43	L	M	30	O	2	EP9605	ER2659	8.2	1	1	1	1	1	1	1	1	1	1	1	1	1	1	1	2	300	4	1	1	1	1	0	1	2	0	0
10154	0.24	−	0.22	−	417.6	＋	L	0.076	(-)	>250	+	N	501	H	F	22	N	2	EP9605	ER2659	8.2	1	1	1	1	1	1	1	1	1	1	1	1	1	1	1	2	225	1	1	1	1	1	0	1	1	0	0
10155	0.26	−	0.12	−	322.4	＋	L	0.077	(-)	>250	+	N	23	L	F	21.2	N	2	EP9605	ER2659	8.2	1	1	1	1	1	1	1	1	1	1	1	1	1	2	1	1	0	3	1	1	1	1	0	1	1	1	Meniere, Allergic rhinitis
10156	0.64	−	0.09	−	140.4	＋	L	0.08	(-)	115.1	+	N	40	L	F	22	N	2	EP9605	ER2659	8.2	1	1	1	1	1	1	1	1	1	1	1	1	1	1	2	2	200	2	1	1	1	1	0	1	1	0	0
10159	0.02	−	0.12	−	273.6	＋	L	0.075	(-)	>250	+	N	51	L	F	22	N	2	EP9605	ER2659	8.2	1	1	1	1	1	1	1	1	1	1	1	1	1	1	1	1	0	1	1	1	1	1	0	1	1	0	0
10160	3.14	＋	0.5	−	56322.9	＋	H	17.39	(+)	>250	+	N	54	L	F	22	N	2	EP9605	ER2659	8.2	1	1	1	1	1	1	1	1	1	1	1	1	1	1	1	1	0	1	1	1	3	1	0	1	1	0	0
10161	0.19	−	0.08	−	175.4	＋	L	0.076	(-)	143.7	+	N	33	L	F	22	N	2	EP9605	ER2659	8.2	1	1	1	1	1	1	1	1	1	1	1	1	1	1	1	1	0	2	1	1	1	1	0	1	1	0	0
10165	0.13	−	0.12	−	718.9	＋	L	0.077	(-)	>250	+	N	34	L	F	22	N	2	EP9605	ER2659	8.2	1	1	1	1	1	1	1	1	1	1	1	1	1	1	1	1	0	3	1	1	1	1	0	1	1	0	0
10166	0.08	−	0.27	−	483.1	＋	L	0.078	(-)	>250	+	N	45	L	F	30	O	2	EP9605	ER2659	8.2	1	1	1	1	1	1	1	1	1	1	1	1	1	1	1	2	60	3	1	1	1	1	0	1	1	0	0
10170	0.07	−	0.11	−	622.4	＋	L	0.08	(-)	>250	+	N	39	L	F	22	N	2	EP9605	ER2659	8.2	1	1	1	1	1	1	1	1	1	1	1	1	1	1	1	1	0	3	1	1	1	1	0	1	1	0	0
10171	0.47	−	0.3	−	671.2	＋	L	0.076	(-)	>250	+	N	38	L	M	23	N	2	EP9605	ER2659	8.2	1	1	1	1	1	1	1	1	1	1	1	1	1	1	1	1	0	3	1	1	1	1	0	1	1	0	0
10174	0.02	−	0.18	−	194.6	＋	L	0.077	(-)	100.4	+	N	28	L	F	22	N	2	EP9605	ER2659	8.2	1	1	1	1	1	1	1	1	1	1	1	1	1	1	1	1	0	4	1	1	1	1	0	1	1	0	0
10177	0.03	−	0.2	−	772	＋	L	0.077	(-)	>250	+	N	40	L	M	22	N	2	EP9605	ER2659	8.2	1	1	1	1	1	1	1	1	1	1	1	1	1	1	1	1	0	3	1	1	1	1	0	1	1	0	0
10178	0.48	−	0.09	−	949.2	＋	L	0.08	(-)	>250	+	N	24	L	F	30	O	2	EP9605	ER2659	8.2	1	1	1	1	1	1	1	1	1	1	1	1	1	1	1	1	0	3	1	1	1	1	0	1	1	0	0
10181	0.03	−	0.34	−	1378.1	＋	H	0.078	(-)	>250	+	N	25	L	F	22	N	2	EP9605	ER2659	8.2	1	1	1	1	1	1	1	1	1	1	1	1	1	1	1	1	0	3	1	1	1	1	0	1	1	0	0
10183	0.02	−	0.07	−	276.6	＋	L	0.074	(-)	219.8	+	N	51	L	F	20.2	N	2	EP9605	ER2659	8.2	1	1	1	1	1	1	1	1	1	1	1	1	1	1	1	1	0	3	1	1	1	1	0	1	2	0	0
10184	1.22	−	0.14	−	794.3	＋	L	0.071	(-)	>250	+	N	45	L	F	31	O	2	EP9605	ER2659	8.2	1	1	1	1	1	1	1	1	1	1	1	1	1	1	1	1	0	3	1	1	1	1	0	1	1	0	0
10185	0.02	−	0.11	−	864.7	＋	L	0.074	(-)	>250	+	N	41	L	F	19.2	N	2	EP9605	EP9605	8.2	1	1	1	1	4	1	1	1	1	1	1	1	1	1	1	1	0	1	1	1	1	1	0	1	1	0	0
10186	0.38	−	0.14	−	355	＋	L	0.079	(-)	110	+	N	40	L	F	23.3	N	2	EP9605	ER2659	8.2	1	1	1	1	1	1	1	1	1	1	1	1	1	1	1	1	0	3	1	1	1	1	0	1	1	0	0
10187	0.03	−	0.08	−	576.1	＋	L	0.078	(-)	>250	+	N	43	L	F	19.3	N	2	EP9605	ER2659	8.2	1	1	1	1	1	1	1	1	1	1	1	1	1	1	2	2	300	2	1	1	1	1	0	1	1	0	0
10189	0.08	−	0.09	−	776.5	＋	L	0.075	(-)	>250	+	N	42	L	F	21.9	N	2	EP9605	ER2659	8.2	1	1	1	1	1	1	1	1	1	1	1	1	1	1	1	1	0	1	1	1	1	1	0	1	2	0	0
10190	0.01	−	0.45	−	547.6	＋	L	0.107	(-)	>250	+	N	33	L	F	22.2	N	2	EP9605	ER2659	8.2	1	1	1	1	1	1	1	1	1	1	1	1	1	1	1	2	150	1	1	1	1	1	0	1	1	0	0
10192	0.29	−	0.3	−	624.3	＋	L	0.076	(-)	>250	+	N	35	L	F	19.6	N	2	EP9605	ER2659	8.2	1	1	1	1	1	1	1	1	1	1	1	1	1	1	1	2	50	3	1	1	1	1	0	1	1	0	0
10193	0.27	−	0.19	−	548.4	＋	L	0.076	(-)	>250	+	N	59	L	F	20	N	2	EP9605	ER2659	8.2	1	1	1	1	1	1	1	1	1	1	1	1	1	2	1	1	0	1	1	1	1	1	0	1	1	1	Hypothyroidism
10195	0.11	−	0.05	−	413.6	＋	L	0.077	(-)	>250	+	N	48	L	F	22	N	2	EP9605	ER2659	8.2	1	1	1	1	1	1	1	1	1	1	1	1	1	1	1	1	0	3	1	1	1	1	0	1	1	0	0
10196	0.03	−	0.21	−	961.8	＋	L	0.076	(-)	>250	+	N	30	L	F	22	N	2	EP9605	ER2659	8.2	1	1	1	1	1	1	1	1	1	1	1	1	1	1	2	2	100	1	1	1	1	1	0	1	1	0	0
10198	0.01	−	0.13	−	43.9	−	L	0.074	(-)	15.54	+	N	31	L	F	30	O	2	EP9605	ER2659	8.2	1	1	1	1	1	1	1	1	1	1	3	1	1	1	1	2	15	3	1	1	1	1	0	1	1	0	0
10199	1.2	−	0.09	−	483.7	＋	L	0.08	(-)	>250	+	N	27	L	F	22	N	2	EP9605	ER2659	8.2	1	1	1	1	1	1	1	1	1	1	1	1	1	1	1	1	0	1	1	1	1	1	0	1	1	0	0
10202	3.25	＋	0.27	−	12151.6	＋	H	142.1	(+)	>250	+	N	23	L	F	22	N	2	EP9605	ER2659	8.2	1	1	1	1	1	1	1	1	1	1	1	1	1	1	1	1	0	1	1	1	2	1	0	1	1	0	0
10203	0.76	−	0.2	−	369.9	＋	L	0.079	(-)	233.4	+	D	49	L	M	22	N	2	EP9605	ER2659	8.2	1	1	1	1	1	1	1	1	1	1	1	1	1	1	1	2	200	2	1	1	1	1	0	2	1	0	0
10204	0.5	−	0.08	−	1757.4	＋	H	0.072	(-)	>250	+	D	40	L	M	22	N	2	EP9605	ER2659	8.2	1	1	1	1	1	1	1	1	1	1	1	1	1	1	1	1	0	3	1	1	1	1	0	2	1	0	0
10209	0.04	−	0.08	−	377.1	＋	L	0.074	(-)	154.1	+	D	30	L	M	22	N	2	EP9605	ER2659	8.2	1	1	1	1	1	1	1	1	1	1	1	1	1	1	1	1	0	3	1	1	1	1	0	2	1	0	0
10214	0.53	−	0.22	−	2165.4	＋	H	0.074	(-)	>250	+	D	27	L	F	22	N	2	EP9605	ER2659	8.2	1	1	1	1	1	1	1	1	1	1	1	1	1	1	1	1	0	2	1	1	1	1	0	2	1	0	0
10215	0.1	−	0.11	−	861.2	＋	L	0.074	(-)	>250	+	D	52	L	M	22	N	2	EP9605	ER2659	8.2	1	1	1	1	1	1	1	1	1	1	1	1	1	1	1	1	0	2	1	1	1	1	0	2	1	0	0
10216	0.25	−	0.03	−	37.3	−	L	0.075	(-)	21.34	+	D	50	L	M	22	N	2	EP9605	ER2659	8.2	1	1	1	1	1	1	1	1	1	1	1	1	1	1	1	1	0	1	1	1	1	1	0	2	1	0	0
10217	0.07	−	0.08	−	474.1	＋	L	0.071	(-)	>250	+	D	36	L	M	22	N	2	EP9605	ER2659	8.2	1	1	1	1	1	1	1	1	1	1	1	1	1	1	1	1	0	3	1	1	1	1	0	2	1	0	0
10221	0.01	−	0.15	−	964	＋	L	0.077	(-)	>250	+	D	30	L	M	30	O	2	EP9605	ER2659	8.2	1	1	1	1	1	1	1	1	1	1	1	1	1	1	1	1	0	2	1	1	1	1	0	2	1	0	0
10222	0.02	−	0.16	−	446.4	＋	L	0.075	(-)	>250	+	N	38	L	F	36	O	2	EP9605	ER2659	8.2	1	1	1	1	3	1	1	1	1	1	1	1	1	1	1	1	0	1	1	1	1	1	0	2	1	0	0
10224	0.01	−	0.05	−	331.5	＋	L	0.078	(-)	>250	+	N	50	L	M	19	N	2	EP9605	ER2659	8.2	1	1	1	1	1	1	1	1	1	1	1	1	1	1	2	2	150	4	1	1	1	1	0	2	1	0	0
10225	0.01	−	0.11	−	343.7	＋	L	0.075	(-)	>250	+	N	46	L	F	22	N	2	EP9605	ER2659	8.2	1	1	1	1	1	1	1	1	1	1	1	1	1	1	1	2	200	2	1	1	1	1	0	2	2	0	0
10226	0.05	−	0.06	−	1252.9	＋	H	0.081	(-)	>250	+	N	43	L	M	30	O	2	EP9605	ER2659	8.2	1	1	1	1	1	1	1	1	1	1	1	1	1	1	1	2	230	3	1	1	1	1	0	2	1	0	0
10230	0.42	−	0.42	−	783.3	＋	L	0.079	(-)	>250	+	N	37	L	M	22	N	2	EP9605	ER2659	8.2	1	1	1	1	1	1	1	1	1	1	1	1	1	1	1	1	0	1	1	1	1	1	0	2	1	0	0
10232	0.02	−	0.08	−	656.3	＋	L	0.077	(-)	>250	+	N	40	L	F	22	N	2	EP9605	ER2659	8.2	1	1	1	1	1	1	1	1	1	1	1	1	1	1	1	1	0	2	1	1	1	1	0	2	1	0	0
10234	0.04	−	1.48	＋	586.2	＋	L	0.076	(-)	>250	+	N	39	L	M	18	N	2	EP9605	ER2659	8.2	1	1	1	1	1	1	1	1	1	1	1	1	1	1	2	2	190	1	1	1	1	1	0	2	2	0	0
10236	0.61	−	0.1	−	631.3	＋	L	0.079	(-)	>250	+	N	26	L	F	22	N	2	EP9605	ER2659	8.2	1	1	1	1	1	1	1	1	1	1	1	1	1	1	1	1	0	1	1	1	1	1	0	2	1	0	0
10238	0.01	−	0.13	−	661.3	＋	L	0.071	(-)	>250	+	N	45	L	F	30	O	2	EP9605	ER2659	8.2	1	1	1	1	1	1	1	1	1	1	1	1	1	1	1	2	400	4	1	1	1	1	0	2	1	0	0
10239	0.12	−	0.04	−	155.6	＋	L	0.074	(-)	159.2	+	N	44	L	F	36	O	2	EP9605	ER2659	8.2	1	1	1	1	1	1	1	1	1	1	1	1	1	1	1	2	30	1	1	1	1	1	0	2	1	0	0
10240	0.09	−	0.17	−	507.9	＋	L	0.072	(-)	>250	+	N	36	L	F	19.8	N	2	EP9605	ER2659	8.2	1	1	1	1	1	1	1	1	1	1	1	1	1	1	1	1	0	1	1	1	1	1	0	2	2	0	0
10241	0.07	−	0.06	−	462.9	＋	L	0.074	(-)	>250	+	N	49	L	F	19.2	N	2	EP9605	ER2659	8.2	1	1	1	1	1	1	1	1	1	1	1	1	1	1	1	2	75	1	1	1	1	1	0	2	1	0	0
10243	0.06	−	0.64	−	479.7	＋	L	0.085	(-)	>250	+	O	46	L	F	22	N	2	EP9605	ER2659	8.2	1	1	1	1	1	1	1	1	1	1	1	1	1	1	1	1	0	1	1	1	1	1	0	2	1	0	0
10244	0.09	−	0.1	−	266.3	＋	L	0.08	(-)	204	+	O	46	L	F	22	N	2	EP9605	ER2659	8.2	1	1	1	1	1	1	1	1	1	1	1	1	1	1	1	1	0	2	1	1	1	1	0	2	1	0	0
10245	0.04	−	0.1	−	458.2	＋	L	0.075	(-)	136	+	O	40	L	F	18	N	2	EP9605	ER2659	8.2	1	1	1	1	1	1	1	1	1	1	1	1	1	1	1	1	0	2	1	1	1	1	0	2	1	0	0
50008	0.07	−	0.15	−	4264.1	＋	H	0.079	(-)	>250	+	D	38	L	M	24	N	2	EP9605	ER2659	8.2	1	1	1	1	1	1	1	1	1	1	1	1	1	1	2	2	100	2	1	1	1	1	0	1	1	0	0
50010	2.38	＋	2.38	＋	33768.5	＋	H	36.21	(+)	>250	+	N	51	L	M	51	O	2	EP9605	ER2659	8.2	1	1	1	1	1	1	1	1	1	1	1	1	1	1	1	2	300	1	1	1	2	1	0	1	1	0	0
50013	0.24	−	0.13	−	1680.3	＋	H	0.073	(-)	>250	+	N	27	L	M	22	N	2	EP9605	ER2659	8.2	1	1	1	1	1	1	1	1	1	1	1	1	1	1	1	1	0	3	1	1	1	1	0	1	1	0	0
50014	0.23	−	0.66	−	1239.4	＋	H	0.074	(-)	>250	+	N	33	L	F	22	N	2	EP9605	ER2659	8.2	1	1	1	1	1	1	1	1	1	1	1	1	1	1	1	1	0	1	1	1	1	1	0	1	1	0	0
50018	0.14	−	0.1	−	609.2	＋	L	0.073	(-)	175.4	+	N	28	L	M	24	N	2	EP9605	ER2659	8.2	1	1	1	1	1	1	1	1	1	1	1	1	1	1	1	2	20	2	1	1	1	1	0	2	1	0	0
50019	0.01	−	0.12	−	438.6	＋	L	0.071	(-)	>250	+	N	35	L	M	19.1	N	2	EP9605	ER2659	8.2	1	1	1	1	1	1	1	1	1	1	1	1	1	1	1	2	140	3	1	1	1	1	0	2	1	0	0
50020	0.02	−	0.21	−	1068.4	＋	H	0.097	(-)	>250	+	N	26	L	M	26.8	N	2	EP9605	ER2659	8.2	1	1	1	1	1	1	1	1	1	1	1	1	1	1	1	1	0	3	1	1	1	1	0	1	1	0	0
50023	0.15	−	0.15	−	504.6	＋	L	0.075	(-)	>250	+	O	37	L	F	22	N	2	EP9605	ER2659	8.2	1	1	1	1	1	1	1	1	1	1	1	1	1	1	1	1	0	1	1	1	1	1	0	1	1	0	0
50024	0.03	−	0.07	−	278.1	＋	L	0.075	(-)	243	+	O	40	L	F	22	N	2	EP9605	ER2659	8.2	1	1	1	1	1	1	1	1	1	1	1	1	1	1	1	1	0	4	1	1	1	1	0	1	1	0	0
50028	1.61	＋	0.09	−	245.8	＋	L	0.076	(-)	163.8	+	D	45	L	M	22	N	2	EP9605	ER2659	8.2	1	1	1	1	1	1	1	1	1	1	1	1	1	1	1	1	0	2	1	1	1	1	0	1	1	0	0
50029	0.97	−	0.14	−	682.3	＋	L	0.075	(-)	>250	+	D	39	L	M	28.7	N	2	EP9605	ER2659	8.2	1	1	1	1	1	1	1	1	1	1	1	1	1	1	1	1	0	1	1	1	1	1	0	1	1	0	0
50030	0.04	−	0.07	−	770.9	＋	L	0.074	(-)	>250	+	D	40	L	M	18.9	N	2	EP9605	ER2659	8.2	1	1	1	1	1	1	1	1	1	1	1	1	1	1	1	1	0	2	1	1	1	1	0	1	1	0	0
50032	0.3	−	0.12	−	814.6	＋	L	0.077	(-)	>250	+	D	37	L	F	22	N	2	EP9605	ER2659	8.2	1	1	1	1	1	1	1	1	1	1	1	1	1	1	1	1	0	4	1	1	1	1	0	1	1	0	0
50036	0.07	−	0.09	−	311.1	＋	L	0.072	(-)	>250	+	D	44	L	M	22	N	2	EP9605	ER2659	8.2	1	1	1	1	1	1	1	1	1	1	1	1	1	1	1	1	0	4	1	1	1	1	0	1	1	0	0
50037	0.08	−	0.08	−	179.6	＋	L	0.075	(-)	138	+	D	63	L	M	22	N	2	EP9605	ER2659	8.2	1	1	3	1	1	1	1	1	1	1	1	1	1	1	1	1	0	3	1	1	1	1	0	1	1	0	0
50040	0.02	−	0.13	−	735.5	＋	L	0.076	(-)	>250	+	N	48	L	F	24	N	2	EP9605	ER2659	8.2	1	1	1	1	1	1	1	1	1	1	1	1	1	1	1	1	0	4	1	1	1	1	0	1	1	0	0
50041	0.04	−	0.1	−	966.1	＋	L	0.101	(-)	>250	+	N	52	L	F	30	O	2	EP9605	ER2659	8.2	1	1	1	1	1	1	1	1	1	1	1	1	1	1	1	1	0	1	1	1	1	1	0	1	1	0	0
50042	0.05	−	0.83	−	644.2	＋	L	0.077	(-)	>250	+	N	43	L	M	22	N	2	EP9605	ER2659	8.2	1	1	1	1	1	1	1	1	1	1	1	1	1	1	1	1	0	1	1	1	1	1	0	1	1	0	0
50043	0.31	−	0.09	−	641.7	＋	L	0.075	(-)	>250	+	N	48	L	F	30	O	2	EP9605	ER2659	8.2	1	1	1	1	1	1	1	1	1	1	1	1	1	1	1	2	480	2	1	1	1	1	0	1	1	0	0
50044	0.41	−	0.14	−	526.7	＋	L	0.077	(-)	>250	+	N	39	L	F	30	O	2	EP9605	ER2659	8.2	1	1	1	1	1	1	1	1	1	1	1	1	1	1	1	1	0	2	1	1	1	1	0	1	1	0	0
50045	1.53	＋	0.03	−	168.7	＋	L	0.095	(-)	198.2	+	N	50	L	M	18	N	2	EP9605	ER2659	8.2	1	1	1	1	1	1	1	1	1	1	1	1	1	1	2	2	600	4	1	1	1	1	0	1	1	0	0
50054	0.2	−	0.11	−	727.7	＋	L	0.078	(-)	>250	+	D	29	L	F	22	N	2	EP9605	ER2659	8.2	1	1	1	1	1	1	1	1	1	1	1	1	1	1	1	1	0	2	1	1	1	1	0	1	1	0	0
50055	0.37	−	0.11	−	315.4	＋	L	0.073	(-)	210.1	+	D	27	L	F	18	N	2	EP9605	ER2659	8.2	1	1	1	1	1	1	1	1	1	1	1	1	1	1	1	1	0	2	1	1	1	1	0	1	1	0	0
50058	0.06	−	0.03	−	372.4	＋	L	0.101	(-)	>250	+	D	57	L	M	22	N	2	EP9605	ER9480	8.2	1	1	3	1	1	1	1	1	1	1	1	1	1	1	1	2	100	4	1	1	1	1	0	1	1	0	0
50060	0.28	−	0.1	−	237.7	＋	L	0.078	(-)	174.1	+	N	40	L	F	22	N	2	EP9605	ER9480	8.2	1	1	1	1	1	1	1	1	1	1	1	1	1	3	2	2	20	2	1	1	1	1	0	1	1	1	Migraine
50061	0.04	−	0.19	−	197.2	＋	L	0.081	(-)	140	+	N	42	L	M	22	N	2	EP9605	ER9480	8.2	1	1	1	1	1	1	1	1	1	1	1	1	1	1	2	2	400	3	1	1	1	1	0	2	1	0	0
50062	0.04	−	0.13	−	507.9	＋	L	0.072	(-)	>250	+	N	47	L	M	22	N	2	EP9605	ER9480	8.2	1	1	1	1	1	1	1	1	1	1	1	1	1	2	2	2	150	1	1	1	1	1	0	1	1	1	Hyperlilidemia, Hyperuricemia
50063	0.12	−	0.63	−	832.7	＋	L	0.142	(-)	>250	+	N	32	L	F	22	N	2	EP9605	ER9480	8.2	1	1	1	1	1	1	1	1	1	1	1	1	1	1	1	1	0	3	1	1	1	1	0	1	1	0	0
50064	0.34	−	0.08	−	422.1	＋	L	0.072	(-)	>250	+	N	27	L	M	22	N	2	EP9605	ER9480	8.2	1	1	1	1	1	1	1	1	1	1	1	1	1	1	1	1	0	2	1	1	1	1	0	1	1	0	0
50065	0.94	−	0.47	−	369.4	＋	L	1.2	(+)	>250	+	N	49	L	F	20.25	N	2	EP9605	ER9480	8.2	1	1	1	1	1	1	1	1	1	1	1	1	1	1	1	1	0	1	1	1	2	1	0	1	1	0	0
50067	0.61	−	0.11	−	653.8	＋	L	0.074	(-)	>250	+	N	36	L	F	22	N	2	EP9605	ER2659	8.2	1	1	1	1	1	1	1	1	1	1	1	1	1	1	1	2	40	1	1	1	1	1	0	1	1	0	0
50069	0.35	−	1.08	＋	6025.5	＋	H	7.24	(+)	>250	+	N	48	L	F	30	O	2	EP9605	ER2659	8.2	1	1	1	1	1	1	1	1	1	1	1	1	1	1	1	1	0	2	1	1	1	1	0	1	1	0	0
50072	1.03	−	5.32	＋	650	＋	L	0.075	(-)	>250	+	N	50	L	F	22	N	2	EP9605	ER2659	8.2	1	1	1	1	1	1	1	1	1	1	1	1	1	3	2	2	100	1	1	1	1	1	0	1	1	1	Basedow
50073	0.02	−	0.12	−	1162.5	＋	H	0.075	(-)	>250	+	N	30	L	F	22.8	N	2	EP9605	ER2659	8.2	1	1	1	1	4	1	1	1	1	1	1	1	1	1	1	1	0	1	1	1	1	1	0	2	1	0	0
50074	0.14	−	0.09	−	775	＋	L	0.075	(-)	>250	+	O	50	L	M	22	N	2	EP9605	ER2659	8.2	1	1	1	1	1	1	1	1	1	1	1	1	1	1	1	2	200	4	1	1	1	1	0	1	1	0	0
50077	0.03	−	0.34	−	1407.7	＋	H	0.076	(-)	>250	+	O	58	L	F	22	N	2	EP9605	ER2659	8.2	1	1	1	1	1	1	1	1	1	1	1	1	1	1	1	1	0	2	1	1	1	1	0	1	1	0	0
50079	0.48	−	0.35	−	535.3	＋	L	0.074	(-)	>250	+	O	39	L	F	22	N	2	EP9605	ER2659	8.2	1	1	1	1	1	1	1	1	1	1	1	1	1	1	1	1	0	1	1	1	1	1	0	2	1	0	0
50080	2.5	＋	0.16	−	15696.8	＋	H	67.23	(+)	>250	+	T	35	L	M	31	O	2	EP9605	ER2659	8.2	1	1	1	1	1	1	1	1	1	1	1	1	1	1	1	1	0	1	1	1	3	3	0	1	1	0	0
50081	0.01	−	0.12	−	180	＋	L	0.079	(-)	60.27	+	T	40	L	F	22	N	2	EP9605	ER2659	8.2	1	1	1	1	1	1	1	1	1	1	1	1	1	1	1	1	0	1	1	1	1	1	0	1	1	0	0
50082	0.18	−	0.08	−	579	＋	L	0.074	(-)	>250	+	T	25	L	M	25	N	2	EP9605	ER2659	8.2	1	1	1	1	1	1	1	1	1	1	1	1	1	1	2	2	90	3	1	1	1	1	0	1	1	0	0
50083	0.02	−	0.22	−	1629.8	＋	H	0.079	(-)	>250	+	T	23	L	F	22	N	2	EP9605	ER2659	8.2	1	1	1	1	1	1	1	1	1	1	1	1	1	1	1	1	0	1	1	1	1	1	0	1	1	0	0
50084	0.18	−	0.04	−	194.8	＋	L	0.077	(-)	129.1	+	T	58	L	M	19.5	N	2	EP9605	ER2659	8.2	1	1	3	1	1	1	1	1	1	1	1	1	1	1	1	1	0	4	1	1	1	1	0	1	1	0	0
60002	0.02	−	0.04	−	566.4	＋	L	0.072	(-)	>250	+	D	31	L	M	22	N	2	EP9605	ER2659	8.2	1	1	1	1	1	1	1	1	1	1	1	1	1	1	1	1	0	1	1	1	1	1	0	1	1	0	0
60012	0.01	−	0.11	−	453.3	＋	L	0.092	(-)	>250	+	D	59	L	M	21.8	N	2	EP9605	ER2659	8.2	1	1	1	1	1	1	1	1	1	1	1	1	1	1	1	2	600	4	1	1	1	1	0	1	1	0	0
60018	0.07	−	0.06	−	1151	＋	H	0.166	(-)	>250	+	D	28	L	M	31.7	O	2	EP9605	ER2659	8.2	1	1	1	1	1	1	1	1	1	1	1	1	1	1	1	1	0	1	1	1	1	1	0	1	1	0	0
60019	0.39	−	0.04	−	305.1	＋	L	0.074	(-)	>250	+	D	40	L	M	20.2	N	2	EP9605	ER2659	8.2	1	1	1	1	1	1	1	1	1	1	1	1	1	1	2	2	308	3	1	1	1	1	0	2	1	0	0
60021	0.2	−	0.57	−	504.3	＋	L	0.076	(-)	>250	+	D	62	L	M	25	N	2	EP9605	ER2659	8.2	1	1	4	1	1	1	1	1	1	1	1	1	1	1	2	2	200	3	1	1	1	1	0	1	1	0	0
60023	0.05	−	0.52	−	639.4	＋	L	0.072	(-)	>250	+	D	36	L	F	22	N	2	EP9605	ER2659	8.2	1	1	1	1	1	1	1	1	1	1	1	1	1	1	1	1	0	2	1	1	1	1	0	1	1	0	0
60027	0.16	−	0.19	−	257	＋	L	0.079	(-)	162.4	+	D	30	L	F	18	N	2	EP9605	ER2659	8.2	1	1	1	1	1	1	1	1	1	1	1	1	1	1	1	1	0	1	1	1	1	1	0	1	1	0	0
60032	0.03	−	0.05	−	248.9	＋	L	0.109	(-)	143.8	+	D	66	H	M	22.8	N	2	EP9605	ER2659	8.2	1	1	3	1	1	1	1	1	1	1	1	1	1	1	1	1	0	4	1	1	1	1	0	1	2	0	0
60034	0.42	−	0.49	−	666.7	＋	L	0.152	(-)	>250	+	D	56	L	M	22	N	2	EP9605	ER2659	8.2	1	1	1	1	1	1	1	1	1	1	1	1	1	1	1	1	0	1	1	1	1	1	0	1	1	0	0
60035	0.1	−	0.27	−	514	＋	L	0.071	(-)	>250	+	D	46	L	M	30	O	2	EP9605	ER2659	8.2	1	1	1	1	1	1	1	1	1	1	1	1	1	1	1	2	100	2	1	1	1	1	0	1	1	0	0
60039	0.28	−	0.07	−	119.3	＋	L	0.09	(-)	88.15	+	N	58	L	F	22	N	2	EP9605	ER2659	8.2	1	1	1	1	1	1	1	1	1	1	1	1	1	1	1	1	0	1	1	1	1	1	0	1	1	0	0
60041	0.05	−	0.04	−	968.3	＋	L	0.077	(-)	>250	+	N	56	L	F	20.8	N	2	EP9605	ER2659	8.2	1	1	1	1	1	1	1	1	1	1	1	1	1	3	1	1	0	1	1	1	1	1	0	1	1	1	Atopic dermatitis
60043	0.03	−	0.13	−	1067.9	＋	H	0.077	(-)	>250	+	N	35	L	F	20	N	2	EP9605	ER2659	8.2	1	1	1	1	1	1	1	1	1	1	1	1	1	1	1	1	0	2	1	1	1	1	0	1	1	0	0
60046	0.03	−	0.09	−	420.2	＋	L	0.077	(-)	>250	+	N	43	L	F	22	N	2	EP9605	ER2659	8.2	1	1	1	1	1	1	1	1	1	1	1	1	1	1	1	1	0	2	1	1	1	1	0	1	1	0	0
60050	0.28	−	0.26	−	1234.3	＋	H	18.39	(+)	>250	+	N	37	L	F	22	N	2	EP9605	ER2659	8.2	1	1	1	1	1	1	1	1	1	1	1	1	1	1	1	1	0	2	1	1	1	1	0	1	1	0	0
60052	0.01	−	0.05	−	403.7	＋	L	0.076	(-)	>250	+	N	58	L	F	21.8	N	2	EP9605	ER2659	8.2	1	1	1	1	1	1	1	1	1	1	1	1	1	2	1	1	0	2	1	1	1	1	0	1	1	1	Hyperlipidemia
60053	0.41	−	0.24	−	204	＋	L	0.141	(-)	190	+	N	56	L	F	22	N	2	EP9605	ER2659	8.2	1	1	1	1	1	1	1	1	1	1	1	1	1	1	1	1	0	2	1	1	1	1	0	2	1	0	0
60054	0.43	−	0.42	−	418.7	＋	L	0.12	(-)	>250	+	N	49	L	F	22	N	2	EP9605	ER2659	8.2	1	1	1	1	1	1	1	1	1	1	1	1	1	1	1	2	250	1	1	1	1	1	0	1	1	0	0
60058	0.03	−	0.05	−	441.2	＋	L	0.077	(-)	>250	+	N	55	L	F	22	N	2	EP9605	ER2659	8.2	1	1	1	1	1	1	1	1	1	1	1	1	1	2	1	1	0	2	1	1	1	1	0	1	1	1	Hyperlipidemia
60068	1.44	＋	0.15	−	1228.2	＋	H	0.09	(-)	>250	+	N	54	L	F	20.6	N	2	EP9605	ER2659	8.2	1	1	1	1	1	1	1	1	1	1	1	1	1	1	1	1	0	1	1	1	1	1	0	1	1	0	0
60069	0.02	−	0.07	−	416.4	＋	L	0.078	(-)	>250	+	N	60	L	F	26	N	2	EP9605	ER2659	8.2	1	1	3	1	1	1	1	1	1	1	1	1	1	1	1	1	0	3	1	1	1	1	0	2	1	0	0
60072	0.03	−	0.04	−	306.3	＋	L	0.073	(-)	>250	+	N	42	L	F	22	N	2	EP9605	ER2659	8.2	1	1	1	1	3	1	1	1	1	1	1	1	1	1	1	2	200	1	1	1	1	1	0	1	1	0	0
60078	0.13	−	0.06	−	841.6	＋	L	0.072	(-)	>250	+	N	52	L	F	30	O	2	EP9605	ER2659	8.2	1	1	1	1	1	1	1	1	1	1	1	1	1	1	1	2	480	4	1	1	1	1	0	1	1	0	0
60081	0.01	−	0.05	−	438.6	＋	L	0.08	(-)	>250	+	N	51	L	F	22	N	2	EP9605	ER2659	8.2	1	1	1	1	1	1	1	1	1	1	1	1	1	1	2	2	600	2	1	1	1	1	0	1	1	0	0
60087	0.4	−	0.08	−	381.1	＋	L	0.074	(-)	>250	+	N	45	L	F	30.2	O	2	EP9605	ER2659	8.2	1	1	3	1	1	1	1	1	1	1	1	1	1	1	1	1	0	1	1	1	1	1	0	1	1	0	0
60088	0.11	−	0.25	−	1484.3	＋	H	0.083	(-)	>250	+	N	29	L	F	22	N	2	EP9605	ER2659	8.2	1	1	1	1	1	1	1	1	1	1	1	1	1	1	1	1	0	1	1	1	1	1	0	1	1	0	0
60089	0.02	−	0.06	−	104.4	＋	L	0.073	(-)	106.1	+	N	49	L	F	22	N	2	EP9605	ER2659	8.2	1	1	1	1	1	1	1	1	1	1	1	1	1	1	1	2	300	1	1	1	1	1	0	1	1	0	0
60091	0.05	−	0.7	−	186.7	＋	L	0.085	(-)	>250	+	N	29	L	F	22	N	2	EP9605	ER2659	8.2	1	1	1	1	1	1	1	1	1	1	1	1	1	1	1	1	0	1	1	1	1	1	0	1	1	0	0
60092	0.04	−	0.05	−	93.5	＋	L	0.098	(-)	140.5	+	N	46	L	F	22	N	2	EP9605	ER2659	8.2	1	1	1	1	1	1	1	1	1	1	1	1	1	1	1	2	150	3	1	1	1	1	0	1	1	0	0
60094	0.05	−	0.1	−	736.5	＋	L	0.081	(-)	>250	+	N	26	L	F	22	N	2	EP9605	ER2659	8.2	1	1	1	1	1	1	1	1	1	1	1	1	1	1	1	1	0	2	1	1	1	1	0	1	1	0	0
60095	0.11	−	0.08	−	808.4	＋	L	0.087	(-)	>250	+	N	27	L	F	22	N	2	EP9605	ER2659	8.2	1	1	1	1	1	1	1	1	1	1	1	1	1	1	1	1	0	1	1	1	1	1	0	1	1	0	0
60100	0.1	−	0.13	−	1019.8	＋	H	0.077	(-)	>250	+	N	39	L	F	22	N	2	EP9605	ER2659	8.2	1	1	1	1	1	1	1	1	1	1	1	1	1	1	1	2	100	2	1	1	1	1	0	1	1	0	0
60108	0.05	−	0.14	−	1004	＋	H	0.073	(-)	>250	+	N	28	L	F	20.1	N	2	EP9605	ER2659	8.2	1	1	1	1	1	1	1	1	1	1	1	1	1	1	1	1	0	1	1	1	1	1	0	1	1	0	0
60110	0.11	−	0.14	−	909.2	＋	L	0.074	(-)	>250	+	N	23	L	F	22	N	2	EP9605	ER2659	8.2	1	1	1	1	1	1	1	1	1	1	1	1	1	1	1	1	0	2	1	1	1	1	0	1	1	0	0
60112	0.2	−	4.25	＋	1321.4	＋	H	7.72	(+)	>250	+	N	46	L	F	22	N	2	EP9605	ER2659	8.2	1	1	1	1	1	1	1	1	1	1	1	1	1	1	1	1	0	1	1	1	1	1	0	1	1	0	0
60113	0.69	−	0.78	−	5378.6	＋	H	76.7	(+)	>250	+	N	40	L	F	30	O	2	EP9605	ER2659	8.2	1	1	1	1	1	1	1	1	1	1	1	1	1	1	1	2	100	2	1	1	1	1	0	2	1	0	0
60117	0.03	−	0.03	−	81.7	＋	L	0.08	(-)	40.18	+	N	59	L	F	22	N	2	EP9605	ER2659	8.2	1	1	1	1	1	1	1	1	1	1	1	1	1	1	2	2	780	1	1	1	1	1	0	1	1	0	0
60119	0.28	−	0.32	−	616.2	＋	L	4.38	(+)	>250	+	N	26	L	F	22	N	2	EP9605	ER2659	8.2	1	1	1	1	1	1	1	1	1	1	1	1	1	1	1	1	0	1	1	1	1	1	0	1	1	0	0
60120	0.05	−	0.04	−	394.8	＋	L	0.074	(-)	>250	+	N	24	L	F	22	N	2	EP9605	ER2659	8.2	1	1	1	1	1	1	1	1	1	1	1	1	1	1	1	1	0	1	1	1	1	1	0	1	1	0	0
60121	0.02	−	0.36	−	481.3	＋	L	0.075	(-)	>250	+	N	56	L	F	36	O	2	EP9605	ER2659	8.2	1	1	3	1	1	1	1	1	1	1	1	1	1	1	1	1	0	3	1	1	1	1	0	1	1	0	0
60122	0.2	−	0.16	−	1129.2	＋	H	0.077	(-)	>250	+	N	39	L	F	18	N	2	EP9605	ER2659	8.2	1	1	1	1	1	1	1	1	1	1	1	1	1	1	1	1	0	1	1	1	1	1	0	2	1	0	0
60124	0.02	−	0.08	−	470.6	＋	L	0.119	(-)	>250	+	T	39	L	F	22	N	2	EP9605	ER2659	8.2	1	1	1	1	1	1	1	1	1	1	1	1	1	1	1	1	0	1	1	1	1	1	0	1	1	0	0
60127	1.09	−	0.12	−	1567.4	＋	H	9.56	(+)	>250	+	N	57	L	F	36	O	2	EP9605	ER2659	8.2	1	1	1	1	1	1	1	1	1	1	1	1	1	1	1	1	0	1	1	1	1	1	0	1	1	0	0
60128	0.06	−	0.07	−	504.9	＋	L	0.074	(-)	>250	+	N	34	L	F	22	N	2	EP9605	ER2659	8.2	1	1	1	1	1	1	1	1	1	1	1	1	1	1	1	1	0	1	1	1	1	1	0	1	1	0	0
60129	0.02	−	0.04	−	252.1	＋	L	0.076	(-)	196.7	+	N	62	L	F	30	O	2	EP9605	ER2659	8.2	1	1	1	1	1	1	1	1	1	1	1	1	1	1	1	1	0	3	1	1	1	1	0	1	1	0	0
60136	0.04	−	0.19	−	340.6	＋	L	0.085	(-)	>250	+	N	35	L	M	23.37	N	2	EP9605	ER2659	8.2	1	1	1	1	1	1	1	3	1	1	1	1	1	1	2	2	150	4	1	1	1	1	0	1	1	1	Thyroid cancer
60138	0.86	−	0.23	−	657.4	＋	L	0.077	(-)	>250	+	N	47	L	F	23.11	N	2	EP9605	ER2659	8.2	1	1	1	1	1	1	1	1	1	1	1	1	1	1	1	2	100	1	1	1	1	1	0	1	2	0	0
60140	0.08	−	0.05	−	296.7	＋	L	0.104	(-)	>250	+	N	37	L	F	30	O	2	EP9605	ER2659	8.2	1	1	1	1	1	1	1	1	1	1	1	1	1	1	1	1	0	2	1	1	1	1	0	1	2	0	0
60143	0.15	−	0.31	−	400.7	＋	L	0.074	(-)	>250	+	N	40	L	F	18	N	2	EP9605	ER2659	8.2	1	1	1	1	1	1	1	1	1	1	1	1	1	1	1	1	0	1	1	1	1	1	0	1	1	0	0
60147	0.15	−	0.52	−	789.6	＋	L	0.072	(-)	>250	+	N	22	L	M	30	O	2	EP9605	ER2659	8.2	1	1	1	1	1	1	1	1	1	1	1	1	1	1	2	2	60	3	1	1	1	1	0	1	1	0	0
60148	0.09	−	0.08	−	542	＋	L	0.075	(-)	>250	+	N	36	L	M	22	N	2	EP9605	ER2659	8.2	1	1	1	1	1	1	1	1	1	1	1	1	1	1	1	1	0	3	1	1	1	1	0	1	1	0	0
60151	0.08	−	0.21	−	649.9	＋	L	0.077	(-)	>250	+	N	26	L	M	22	N	2	EP9605	ER2659	8.2	1	1	1	1	1	1	1	1	1	1	1	1	1	1	2	2	100	2	1	1	1	1	0	1	1	0	0
60154	0.04	−	0.08	−	477	＋	L	0.12	(-)	>250	+	N	47	L	F	22	N	2	EP9605	ER2659	8.2	1	1	1	1	1	1	1	1	1	1	1	1	1	1	2	2	400	1	1	1	1	1	0	1	1	0	0
60155	0.08	−	0.06	−	1425.6	＋	H	0.077	(-)	>250	+	N	59	L	F	20.6	N	2	EP9605	ER2659	8.2	1	1	1	1	1	1	1	1	1	1	1	1	1	2	1	1	0	1	1	1	1	1	0	1	1	1	Duodenal ulcer
60158	0.07	−	0.12	−	334.7	＋	L	0.085	(-)	186.8	+	N	38	L	F	22.6	N	2	EP9605	ER2659	8.2	1	1	1	1	1	1	1	1	1	1	1	1	1	1	1	2	80	2	1	1	1	1	0	1	1	0	0
60161	0.02	−	1.09	＋	1419.9	＋	H	0.126	(-)	>250	+	N	61	L	F	21.36	N	2	EP9605	ER2659	8.2	1	1	1	1	1	1	1	1	1	1	1	1	1	1	1	2	300	1	1	1	1	1	0	1	1	0	0
60162	1.06	−	0.13	−	1429.3	＋	H	0.072	(-)	>250	+	N	53	L	F	20.9	N	2	EP9605	ER2659	8.2	1	1	3	1	1	1	1	3	1	1	1	1	1	1	1	1	0	1	1	1	1	1	0	1	1	0	0
60168	0.7	−	0.07	−	395.8	＋	L	0.072	(-)	>250	+	T	49	L	F	20.96	N	2	EP9605	ER2659	8.2	1	1	1	1	1	1	1	1	1	1	1	1	1	1	1	1	0	1	1	1	1	1	0	1	1	0	0
60169	0.03	−	0.07	−	217.6	＋	L	0.075	(-)	223.3	+	N	64	L	F	18.2	N	2	EP9605	ER2659	8.2	1	1	1	1	1	1	1	1	1	1	1	1	1	1	1	2	60	4	1	1	1	1	0	1	1	0	0
60170	0.03	−	0.17	−	452.1	＋	L	0.098	(-)	>250	+	N	62	L	F	30	O	2	EP9605	ER2659	8.2	1	1	1	1	1	1	1	1	1	3	1	1	1	1	1	1	0	1	1	1	1	1	0	1	1	0	0
60171	0.07	−	0.07	−	191.5	＋	L	0.071	(-)	>250	+	T	54	L	F	30	O	2	EP9605	ER2659	8.2	1	1	3	1	1	1	1	1	1	1	1	1	1	3	1	1	0	4	1	1	1	1	0	1	1	1	Fibromyalgsia
60174	0.04	−	0.06	−	246.9	＋	L	0.074	(-)	>250	+	N	67	H	F	22	N	2	EP9605	ER2659	8.2	1	1	3	1	1	1	1	1	1	1	1	1	1	1	1	2	400	3	1	1	1	1	0	1	1	0	0
60175	0.13	−	0.04	−	500.8	＋	L	0.072	(-)	>250	+	T	46	L	F	22	N	2	EP9605	ER2659	8.2	1	1	1	1	1	1	1	1	1	1	1	1	1	1	1	1	0	1	1	1	1	1	0	1	1	0	0
60176	0.02	−	0.04	−	65.8	＋	L	0.074	(-)	28.62	+	N	60	L	F	16.4	N	2	EP9605	ER2659	8.2	1	1	1	1	1	1	1	1	1	1	1	1	1	1	1	1	0	3	1	1	1	1	0	1	1	0	0
60177	0.12	−	0.08	−	202.9	＋	L	0.078	(-)	154	+	N	51	L	F	22	N	2	EP9605	ER2659	8.2	1	1	1	1	1	1	1	1	1	1	1	1	1	1	1	1	0	1	1	1	1	1	0	1	1	0	0
60180	0.05	−	0.07	−	139.1	＋	L	0.071	(-)	212.1	+	T	50	L	F	24	N	2	EP9605	ER2659	8.2	1	1	1	1	1	1	1	1	1	1	1	1	1	1	1	1	0	2	1	1	1	1	0	1	1	0	0
60183	0.13	−	0.09	−	515.4	＋	L	0.074	(-)	>250	+	T	43	L	F	22	N	2	EP9605	ER2659	8.2	1	1	1	1	1	1	1	1	1	1	1	1	1	1	1	1	0	2	1	1	1	1	0	1	1	0	0
60185	0.02	−	0.22	−	570.7	＋	L	0.078	(-)	>250	+	T	49	L	F	18	N	2	EP9605	ER2659	8.2	1	1	1	1	1	1	1	1	1	1	1	1	1	1	1	1	0	1	1	1	1	1	0	1	1	0	0
60186	0.01	−	0.2	−	291	＋	L	0.076	(-)	>250	+	N	44	L	F	22	N	2	EP9605	ER2659	8.2	1	1	1	1	1	1	1	1	1	1	1	1	1	1	1	1	0	1	1	1	1	1	0	1	1	0	0
60188	0.12	−	0.14	−	524.4	＋	L	0.073	(-)	>250	+	N	40	L	F	22	N	2	EP9605	ER2659	8.2	1	1	1	1	1	1	1	1	1	1	1	1	1	1	1	1	0	1	1	1	1	1	0	1	1	0	0
60189	0.16	−	0.08	−	240.2	＋	L	0.097	(-)	210.5	+	N	40	L	F	18	N	2	EP9605	ER2659	8.2	1	1	1	1	1	1	1	1	1	1	1	1	1	1	1	1	0	1	1	1	1	1	0	1	1	0	0
60190	0.15	−	0.1	−	746.7	＋	L	0.076	(-)	>250	+	N	43	L	F	18	N	2	EP9605	ER2659	8.2	1	1	1	1	1	1	1	1	1	1	1	1	1	1	1	1	0	2	1	1	1	1	0	1	1	0	0
60192	0.03	−	0.05	−	136	＋	L	0.083	(-)	81.9	+	T	30	L	F	22	N	2	EP9605	ER2659	8.2	1	1	1	1	1	1	1	1	1	1	1	1	1	1	1	1	0	4	1	1	1	1	0	1	1	0	0
60199	0.25	−	0.62	−	707.6	＋	L	0.074	(-)	>250	+	N	46	L	F	22	N	2	EP9605	ER2659	8.2	1	1	1	1	1	1	1	1	1	1	1	1	1	1	1	2	100	2	1	1	1	1	0	1	1	0	0
60200	0.14	−	0.09	−	279.8	＋	L	0.074	(-)	179.2	+	N	50	L	F	22	N	2	EP9605	ER2659	8.2	1	1	1	1	1	1	1	1	1	1	1	1	1	4	1	2	240	1	1	1	1	1	0	1	1	1	Hepatic hemangioma
60201	0.01	−	0.1	−	768.1	＋	L	0.088	(-)	>250	+	N	54	L	F	18.9	N	2	EP9605	ER2659	8.2	1	1	1	1	1	1	1	1	1	1	1	1	1	1	1	1	0	1	1	1	1	1	0	1	1	0	0
60203	0.02	−	0.05	−	273.8	＋	L	0.08	(-)	178.8	+	N	55	L	F	23.1	N	2	EP9605	ER2659	8.2	1	1	1	1	1	1	1	1	1	1	1	1	1	1	1	1	0	1	1	1	1	1	0	2	1	0	0
60204	0.26	−	0.21	−	366.3	＋	L	0.071	(-)	>250	+	N	49	L	F	22	N	2	EP9605	ER2659	8.2	1	1	1	1	1	1	1	1	1	1	1	1	1	1	1	1	0	2	1	1	1	1	0	1	1	0	0
60211	0.18	−	1.67	＋	684	＋	L	0.075	(-)	>250	+	N	39	L	F	20.95	N	2	EP9605	ER2659	8.2	1	1	1	1	1	1	1	1	1	1	1	1	1	1	1	1	0	1	1	1	1	1	0	1	1	0	0
60212	0.03	−	0.08	−	520.7	＋	L	0.071	(-)	>250	+	N	38	L	F	36	O	2	EP9605	ER2659	8.2	1	1	1	1	1	3	1	1	1	1	1	1	1	1	2	2	300	1	1	1	1	1	0	1	1	0	0
60218	0.06	−	0.04	−	562.6	＋	L	0.078	(-)	>250	+	N	53	L	F	22	N	2	EP9605	ER2659	8.2	1	1	1	1	1	1	1	1	1	1	1	1	1	1	1	1	0	4	1	1	1	1	0	1	1	0	0
60230	0.01	−	1	＋	236.5	＋	L	0.078	(-)	116.1	+	N	45	L	F	22	N	2	EP9605	ER2659	8.2	1	1	1	1	1	1	1	1	1	1	1	1	1	1	1	1	0	1	1	1	1	1	0	2	1	0	0
70006	0.16	−	0.08	−	299.5	＋	L	0.083	(-)	244.2	+	N	56	L	F	22	N	2	EP9605	ER2659	8.2	1	1	1	1	1	1	1	1	1	1	1	1	1	1	1	1	0	1	1	1	1	1	0	1	1	0	0
70007	0.22	−	0.08	−	178.9	＋	L	0.075	(-)	75.49	+	N	54	L	F	30	O	2	EP9605	ER2659	8.2	1	1	1	1	1	1	1	1	1	1	1	1	1	1	1	1	0	2	1	1	1	1	0	1	1	0	0
70021	0.08	−	0.34	−	398.5	＋	L	0.104	(-)	>250	+	N	39	L	M	30	O	2	EP9605	EP9605	8.2	1	1	1	1	1	1	1	1	1	1	1	1	1	1	2	2	285	4	1	1	1	1	1	1	1	0	0
70022	0.05	−	0.08	−	347.5	＋	L	0.074	(-)	>250	+	N	38	L	M	22	N	2	EP9605	ER2659	8.2	1	1	1	1	1	1	1	1	1	1	1	1	1	1	1	1	0	2	1	1	1	1	0	1	1	0	0
70024	0.21	−	0.09	−	701.8	＋	L	0.075	(-)	>250	+	N	39	L	F	19.6	N	2	EP9605	ER2659	8.2	1	1	1	1	1	1	1	1	1	1	1	1	1	1	1	1	0	1	1	1	1	1	0	1	2	0	0
70025	0.08	−	0.16	−	640.1	＋	L	0.071	(-)	>250	+	N	43	L	M	22	N	2	EP9605	ER2659	8.2	1	1	1	1	1	1	1	1	1	1	1	1	1	1	1	1	0	2	1	1	1	1	0	1	1	0	0
70026	0.39	−	0.03	−	497.3	＋	L	0.071	(-)	226.4	+	D	49	L	M	24	N	2	EP9605	ER2659	8.2	1	1	1	1	1	1	1	1	1	1	1	1	1	1	1	1	0	2	1	1	1	1	0	1	1	0	0
70027	0.11	−	0.08	−	346.9	＋	L	0.074	(-)	>250	+	N	36	L	F	30	O	2	EP9605	ER2659	8.2	1	1	1	1	1	1	1	3	1	1	1	1	1	1	1	1	0	1	1	1	1	1	0	1	1	0	0
70031	0.14	−	0.17	−	298.3	＋	L	0.079	(-)	212.3	+	N	35	L	F	24	N	2	EP9605	ER2659	8.2	1	1	1	1	1	1	1	1	1	1	1	1	1	1	2	2	105	2	1	1	1	1	0	1	1	0	0
70032	0.11	−	0.08	−	672.7	＋	L	0.072	(-)	>250	+	N	41	L	M	24	N	2	EP9605	ER2659	8.2	1	1	1	1	1	1	1	1	1	1	1	1	1	1	1	2	100	2	1	1	1	1	0	2	1	0	0
70033	0.26	−	0.12	−	1208.9	＋	H	0.072	(-)	>250	+	N	51	L	F	30	O	2	EP9605	ER2659	8.2	1	1	1	1	1	1	1	1	1	1	1	1	1	1	1	1	0	4	1	1	1	1	0	1	1	0	0
70034	0.09	−	0.16	−	538.8	＋	L	0.078	(-)	>250	+	N	33	L	F	22	N	2	EP9605	ER2659	8.2	1	1	1	1	1	1	1	1	1	1	1	1	1	1	1	1	0	1	1	1	1	1	0	1	1	0	0
70037	0.14	−	0.13	−	285.4	＋	L	0.077	(-)	>250	+	N	33	L	F	30	O	2	EP9605	ER2659	8.2	1	1	1	1	1	1	1	1	1	1	1	1	1	1	1	1	0	1	1	1	1	1	0	1	1	0	0
70039	0.11	−	0.11	−	917	＋	L	0.324	(-)	>250	+	D	59	L	M	21.9	N	2	EP9605	ER9480	8.2	1	1	1	1	1	1	1	1	1	1	1	1	1	1	1	1	0	1	1	1	1	1	0	1	1	0	0
70043	0.29	−	0.08	−	870.6	＋	L	0.076	(-)	>250	+	N	31	L	F	22	N	2	EP9605	ER9480	8.2	1	1	1	1	1	1	1	1	1	1	1	1	1	1	1	1	0	1	1	1	1	1	0	1	1	0	0
70053	1.09	−	0.05	−	598.9	＋	L	0.074	(-)	>250	+	D	46	L	M	30	O	2	EP9605	ER2659	8.2	1	1	1	1	1	1	1	1	1	1	1	1	1	1	1	2	160	2	1	1	1	1	0	1	1	0	0
70063	0.16	−	0.28	−	698.6	＋	L	0.083	(-)	>250	+	N	42	L	F	22	N	2	EP9605	ER2659	8.2	1	1	1	1	1	1	1	1	1	1	1	1	1	1	1	1	0	2	1	1	1	1	0	1	1	0	0
70066	0.67	−	0.09	−	240.4	＋	L	0.096	(-)	158.5	+	N	27	L	F	22	N	2	EP9605	ER2659	8.2	1	1	1	1	1	1	1	1	1	1	1	1	1	2	1	1	0	1	1	1	1	1	0	1	1	1	Endometriosis
70067	0.35	−	0.07	−	1563.9	＋	H	0.07	(-)	>250	+	D	51	L	M	27	N	2	EP9605	ER2659	8.2	1	1	1	1	1	1	1	1	1	1	1	1	1	1	1	2	200	3	1	1	1	1	0	1	1	0	0
70068	0.09	−	0.26	−	1045.3	＋	H	0.074	(-)	>250	+	N	26	L	F	22	N	2	EP9605	ER2659	8.2	1	1	1	1	1	1	1	1	1	1	1	1	1	1	1	1	0	2	1	1	1	1	0	1	1	0	0
70074	0.02	−	0.05	−	84.2	＋	L	0.073	(-)	69.27	+	D	47	L	M	22	N	2	EP9605	ER2659	8.2	1	1	1	1	1	1	1	1	1	1	1	1	1	1	1	1	0	3	1	1	1	1	0	1	1	0	0
70079	0.05	−	0.15	−	511.6	＋	L	0.071	(-)	235.1	+	N	22	L	M	30	O	2	EP9605	ER2659	8.2	1	1	1	1	1	1	1	1	1	1	1	1	1	1	2	2	20	1	1	1	1	1	0	1	1	0	0
70081	0.02	−	0.07	−	189.5	＋	L	0.08	(-)	>250	+	N	25	L	F	22	N	2	EP9605	ER2659	8.2	1	1	1	1	1	1	1	1	1	1	1	1	1	1	1	1	0	1	3	1	1	1	0	1	2	0	0
70093	0.01	−	0.15	−	934.4	＋	L	0.073	(-)	>250	+	D	38	L	F	22	N	2	EP9605	ER2659	8.2	1	1	1	1	1	1	1	1	1	1	1	1	1	1	1	1	0	3	1	1	1	1	0	1	2	0	0
80004	0.08	−	0.08	−	608.8	＋	L	0.084	(-)	483.9	+	D	40	L	M	23	N	2	ER2659	ER7449	8.2	1	1	2	1	2	1	1	1	1	1	1	1	1	1	1	1	0	1	1	1	1	1	0	1	1	0	0
80005	0.7	−	0.1	−	368.5	＋	L	0.086	(-)	603.7	+	D	36	L	F	19	N	2	ER2659	ER7449	8.2	1	1	1	1	1	1	1	1	1	1	1	1	1	1	1	1	0	1	1	1	1	1	0	1	1	0	0
80101	0.35	−	0.34	−	1142.7	＋	H	0.086	(-)	1108	+	D	35	L	M	30	O	2	ER2659	ER7449	8.2	1	1	1	1	1	1	1	1	1	1	1	1	1	1	1	1	0	3	1	1	1	1	0	1	1	0	0
80102	0.9	−	0.13	−	2294.5	＋	H	0.078	(-)	535.6	+	D	39	L	M	21.9	N	2	ER2659	ER7449	8.2	1	1	1	1	1	1	1	1	1	1	1	1	1	1	1	1	0	2	1	1	1	1	0	2	1	0	0
80103	0.02	−	0.31	−	2459.7	＋	H	0.078	(-)	1537	+	D	46	L	M	22	N	2	ER2659	ER7449	8.2	1	1	4	1	1	1	1	1	1	4	1	1	1	1	1	1	0	4	1	1	1	1	0	1	1	0	0
80109	0.02	−	0.1	−	540.8	＋	L	0.091	(-)	1040	+	D	40	L	M	21.1	N	2	ER2659	ER7449	8.2	1	1	1	1	1	1	1	1	1	1	1	1	1	1	1	1	0	2	1	1	1	1	0	1	1	0	0
80110	0.04	−	0.05	−	469.4	＋	L	0.081	(-)	426.7	+	D	39	L	M	22.5	N	2	ER2659	ER7449	8.2	1	1	1	1	1	1	1	1	1	1	1	1	1	1	1	1	0	1	1	2	1	1	3	1	1	1	Ischemic enteritis
80125	0.02	−	0.05	−	384.2	＋	L	0.076	(-)	356.7	+	D	44	L	M	22.4	N	2	ER2659	ER7449	8.2	1	1	1	1	1	1	1	1	1	1	1	1	1	1	1	1	0	3	1	1	1	1	0	1	1	0	0
80126	0.78	−	0.61	−	516.2	＋	L	0.079	(-)	180	+	D	37	L	F	22	N	2	ER2659	ER7449	8.2	1	1	1	1	1	1	1	1	1	1	1	1	1	1	1	1	0	1	1	1	1	1	0	1	1	0	0
100017	0.04	−	0.04	−	439.1	＋	L	0.075	(-)	>250	+	D	48	L	M	21	N	2	EP9605	ER9480	8.2	1	1	1	1	1	1	1	1	1	1	1	1	1	1	1	1	0	2	1	1	1	1	0	1	1	0	0
100023	1.52	＋	0.09	−	211.4	＋	L	0.072	(-)	139.5	+	D	36	L	M	22	N	2	EP9605	ER9480	8.2	1	1	1	1	1	1	1	1	1	1	1	1	1	1	1	1	0	3	1	1	1	1	0	1	1	0	0
100067	0.11	−	0.13	−	296.2	＋	L	0.081	(-)	234.8	+	T	45	L	F	22	N	2	EP9605	ER9480	8.2	1	1	1	1	1	1	1	1	1	1	1	1	1	1	1	1	0	2	1	1	1	1	0	1	1	0	0
100084	0.01	−	0.05	−	416.6	＋	L	0.075	(-)	>250	+	N	45	L	F	22	N	2	EP9605	ER9480	8.2	1	1	1	1	1	1	1	1	1	1	1	1	1	1	1	1	0	1	1	1	1	1	0	2	1	0	0
10027	0.09	−	0.11	−	839.8	＋	L	0.075	(-)	>250	+	D	41	L	M	30	O	2	EP9605	ER2659	8.3	1	1	1	1	1	1	1	1	1	1	1	1	1	1	1	1	0	2	1	1	1	1	0	2	1	0	0
10030	0.33	−	0.21	−	1284.6	＋	H	18.97	(+)	>250	+	D	41	L	M	21	N	2	EP9605	ER2659	8.3	1	1	1	1	1	1	1	1	1	1	1	1	1	1	1	2	25	3	1	1	1	1	0	2	1	0	0
10052	0.45	−	0.38	−	1104.9	＋	H	0.214	(-)	>250	+	N	51	L	F	22	N	2	EP9605	ER2659	8.3	1	1	1	1	1	1	1	1	1	1	1	1	1	1	1	1	0	1	1	1	1	1	0	2	1	0	0
10054	0.07	−	0.07	−	748	＋	L	0.074	(-)	>250	+	N	40	L	F	18	N	2	EP9605	ER2659	8.3	1	1	1	1	1	1	1	1	1	1	1	1	1	1	1	1	0	1	1	1	1	1	0	2	1	0	0
10055	0.12	−	0.1	−	840.3	＋	L	0.075	(-)	>250	+	N	44	L	F	22	N	2	EP9605	ER2659	8.3	1	1	1	1	1	1	1	1	1	1	1	1	1	1	1	1	0	1	1	1	1	1	0	2	1	0	0
10064	0.09	−	1.27	＋	1490.4	＋	H	0.076	(-)	>250	+	N	27	L	F	22	N	2	EP9605	ER2659	8.3	1	1	1	1	1	1	1	1	1	1	1	1	1	1	2	2	50	4	1	1	1	1	0	2	1	0	0
10070	0.03	−	0.18	−	398.8	＋	L	0.08	(-)	>250	+	N	25	L	F	21.6	N	2	EP9605	ER2659	8.3	1	1	1	1	1	1	1	1	1	1	1	1	1	1	1	1	0	2	1	1	1	1	0	2	1	0	0
10076	0.03	−	2.49	＋	393.3	＋	L	0.079	(-)	211.2	+	N	46	L	F	22	N	2	EP9605	ER2659	8.3	1	1	1	1	1	1	1	1	1	1	1	1	1	1	1	1	0	2	1	1	1	1	0	2	1	0	0
10085	0.07	−	0.26	−	508.5	＋	L	0.075	(-)	>250	+	N	40	L	F	22	N	2	EP9605	ER2659	8.3	1	1	1	1	1	1	1	1	1	1	1	1	1	1	1	1	0	1	1	1	1	1	0	2	1	0	0
10098	0.1	−	0.18	−	472.7	＋	L	0.075	(-)	>250	+	N	39	L	F	22	N	2	EP9605	ER2659	8.3	1	1	1	1	1	1	1	1	1	1	1	1	1	1	1	1	0	1	1	1	1	1	0	2	1	0	0
10113	0.02	−	0.08	−	232.6	＋	L	0.082	(-)	205.5	+	N	33	L	M	21.1	N	2	EP9605	ER2659	8.3	1	1	1	1	1	1	1	1	1	1	1	1	1	1	1	1	0	1	1	1	1	1	0	2	1	0	0
10114	0.14	−	0.08	−	835.4	＋	L	0.075	(-)	>250	+	N	32	L	F	18.3	N	2	EP9605	ER2659	8.3	1	1	1	1	1	1	1	1	1	1	1	1	1	1	2	2	120	1	1	1	1	1	0	2	2	0	0
10116	0.03	−	0.05	−	335.2	＋	L	0.081	(-)	232.4	+	N	54	L	F	22	N	2	EP9605	ER2659	8.3	1	1	1	1	1	1	1	1	1	1	1	1	1	1	1	1	0	1	1	1	1	1	0	1	1	0	0
10119	0.08	−	1.88	＋	466.3	＋	L	0.074	(-)	>250	+	N	40	L	F	22	N	2	EP9605	ER2659	8.3	1	1	1	1	1	1	1	1	1	1	1	1	1	1	1	1	0	1	1	1	1	1	0	1	1	0	0
10127	0.28	−	0.11	−	463.4	＋	L	0.075	(-)	225.7	+	N	41	L	M	20.3	N	2	EP9605	ER2659	8.3	1	1	1	1	1	1	1	1	1	1	1	1	1	1	1	1	0	2	1	1	1	1	0	1	2	0	0
10138	0.07	−	0.05	−	191.2	＋	L	0.072	(-)	127.1	+	N	60	L	F	21.2	N	2	EP9605	ER2659	8.3	1	1	1	1	1	1	1	1	1	1	1	1	1	1	1	1	0	1	1	1	1	1	0	1	1	0	0
10168	0.08	−	0.11	−	345.1	＋	L	0.075	(-)	140.1	+	N	45	L	F	30	O	2	EP9605	EP9605	8.3	1	1	1	1	1	1	1	1	1	1	1	1	1	1	2	2	200	2	1	1	1	1	0	1	1	0	0
10172	0.02	−	0.11	−	182	＋	L	0.076	(-)	120.2	+	N	43	L	M	16.7	N	2	EP9605	ER2659	8.3	1	1	1	1	1	1	1	1	1	1	1	1	1	1	2	2	200	2	1	1	1	3	0	1	1	0	0
10173	0.21	−	0.08	−	292.9	＋	L	0.077	(-)	193.9	+	N	31	L	F	22	N	2	EP9605	EP9605	8.3	1	1	1	1	1	1	1	1	1	1	1	1	1	1	1	1	0	1	1	1	1	1	0	1	1	0	0
10175	0.4	−	0.23	−	1189.8	＋	H	0.072	(-)	>250	+	N	23	L	F	22	N	2	EP9605	ER2659	8.3	1	1	1	1	1	1	1	1	1	1	1	1	1	1	1	1	0	1	1	1	1	1	0	1	1	0	0
10176	0.23	−	0.16	−	529.2	＋	L	0.076	(-)	>250	+	N	44	L	F	22	N	2	EP9605	EP9605	8.3	1	1	1	1	1	1	1	1	1	1	1	1	1	2	1	1	0	4	1	1	1	1	0	1	1	1	Hypothyroidism
10188	0.28	−	0.06	−	401.1	＋	L	0.077	(-)	>250	+	N	43	L	F	22	N	2	EP9605	ER2659	8.3	1	1	1	1	1	1	1	1	1	1	1	1	1	1	1	1	0	1	1	1	1	1	0	1	1	0	0
10207	0.02	−	0.04	−	333.1	＋	L	0.076	(-)	187.7	+	D	66	H	M	30	O	2	EP9605	ER2659	8.3	1	1	1	1	1	1	1	1	1	1	1	1	1	1	1	1	0	1	1	1	1	1	0	2	1	0	0
10208	0.5	−	0.33	−	1481.7	＋	H	0.081	(-)	>250	+	D	35	L	F	21	N	2	EP9605	ER2659	8.3	1	1	1	1	1	1	1	1	1	1	1	1	1	1	1	1	0	1	1	1	1	1	0	2	1	0	0
10210	0.24	−	0.07	−	793.5	＋	L	0.077	(-)	>250	+	D	37	L	M	20.9	N	2	EP9605	ER2659	8.3	1	1	1	1	1	1	1	1	1	1	1	1	1	1	1	1	0	1	1	1	1	1	0	2	1	0	0
10228	0.49	−	0.11	−	193.5	＋	L	0.073	(-)	87.42	+	N	45	L	F	30	O	2	EP9605	ER2659	8.3	4	1	1	1	1	1	1	1	1	1	1	1	1	2	1	1	0	1	1	1	1	1	0	2	1	1	Adenomyosis
10231	0.08	−	0.27	−	561.4	＋	L	0.074	(-)	53.86	+	N	43	L	F	22	N	2	EP9605	ER2659	8.3	1	1	1	1	1	1	1	1	1	1	1	1	1	1	2	2	460	4	1	1	1	1	0	2	2	0	0
40001	0.08	−	0.06	−	469.2	＋	L	0.073	(-)	>250	+	N	56	L	F	30	O	2	EP9605	ER2659	8.3	1	1	1	1	1	1	1	1	1	1	1	1	1	1	1	1	0	2	1	1	1	1	0	2	1	0	0
40002	0.07	−	0.44	−	960.9	＋	L	0.149	(-)	>250	+	N	45	L	F	22	N	2	EP9605	ER2659	8.3	1	1	1	1	1	1	1	1	1	1	1	1	1	1	1	1	0	2	1	1	1	1	0	2	1	0	0
40076	0.37	−	0.03	−	178.8	＋	L	0.078	(-)	135.7	+	D	52	L	M	22.5	N	2	EP9605	ER2659	8.3	1	1	1	1	1	1	1	1	1	1	1	1	1	1	2	2	320	4	1	1	1	1	0	1	1	0	0
40082	0.02	−	0.23	−	101.1	＋	L	0.07	(-)	115.4	+	D	57	L	M	27	N	2	EP9605	ER2659	8.3	1	1	3	1	1	1	1	1	1	1	1	1	1	1	1	2	180	3	1	1	1	1	0	2	1	0	0
40122	0.01	−	0.09	−	461.1	＋	L	0.079	(-)	221.4	+	N	48	L	F	30	O	2	EP9605	ER2659	8.3	1	1	1	1	1	1	1	1	1	1	1	1	1	1	1	1	0	2	1	1	1	1	0	2	1	0	0
60001	0.58	−	0.2	−	2713.8	＋	H	6.26	(+)	>250	+	D	60	L	M	30	O	2	EP9605	ER2659	8.3	1	1	1	3	2	1	1	1	1	3	2	1	1	1	1	1	0	1	1	1	1	1	0	1	1	0	0
60003	0.07	−	0.05	−	313.4	＋	L	0.07	(-)	239.3	+	D	43	L	M	21.7	N	2	EP9605	ER2659	8.3	1	1	1	1	1	1	1	1	1	1	1	1	1	1	1	1	0	1	1	1	1	1	0	1	1	0	0
60004	0.12	−	0.07	−	528.6	＋	L	0.074	(-)	246.8	+	D	37	L	M	22	N	2	EP9605	ER2659	8.3	1	1	1	1	1	1	1	1	1	1	1	1	1	1	1	1	0	1	1	1	1	1	0	1	1	0	0
60005	0.5	−	0.59	−	1229.4	＋	H	0.075	(-)	>250	+	D	40	L	F	24.9	N	2	EP9605	ER2659	8.3	1	1	1	1	1	1	1	1	1	1	1	1	1	1	1	1	0	1	1	1	1	1	0	1	1	0	0
60006	0.02	−	0.06	−	779	＋	L	0.087	(-)	>250	+	D	62	L	M	22	N	2	EP9605	ER2659	8.3	1	1	3	1	1	1	1	1	1	1	1	1	1	1	1	2	440	3	1	1	1	1	0	1	1	0	0
60008	0.04	−	0.11	−	1020.1	＋	H	0.076	(-)	>250	+	D	30	L	M	22	N	2	EP9605	ER2659	8.3	1	1	1	1	1	1	1	1	1	1	1	1	1	1	1	1	0	2	1	1	1	1	0	1	1	0	0
60009	0.02	−	0.09	−	469.7	＋	L	0.079	(-)	241.5	+	D	45	L	M	25.1	N	2	EP9605	ER2659	8.3	1	1	1	1	1	1	1	1	1	1	1	1	1	1	1	1	0	2	1	1	1	1	0	1	1	0	0
60013	0.02	−	0.1	−	170.9	＋	L	0.075	(-)	129.2	+	D	65	H	M	30	O	2	EP9605	ER2659	8.3	1	1	1	1	1	1	1	1	1	1	1	1	1	1	2	2	600	4	1	1	1	1	0	1	1	0	0
60015	0.02	−	0.02	−	149.8	＋	L	0.09	(-)	209	+	D	44	L	M	30	O	2	EP9605	ER2659	8.3	1	1	1	1	1	1	1	1	1	1	1	1	1	1	2	2	480	1	1	1	1	1	0	1	1	0	0
60016	0.05	−	0.11	−	311.8	＋	L	0.076	(-)	>250	+	D	44	L	M	25.4	N	2	EP9605	ER2659	8.3	1	1	1	1	1	1	1	1	1	1	1	1	1	1	1	1	0	3	1	1	1	1	0	1	1	0	0
60022	0.03	−	0.86	−	470.9	＋	L	0.077	(-)	>250	+	D	47	L	F	22	N	2	EP9605	ER2659	8.3	1	1	1	1	1	1	1	1	1	1	1	1	1	1	1	1	0	3	1	1	1	1	0	2	1	0	0
60029	0.17	−	0.18	−	288.6	＋	L	0.082	(-)	229	+	D	28	L	M	22	N	2	EP9605	ER2659	8.3	1	1	1	1	1	1	1	1	1	1	1	1	1	1	1	1	0	1	1	1	1	1	0	1	1	0	0
60031	0.24	−	0.11	−	667.6	＋	L	0.073	(-)	>250	+	D	32	L	M	22	N	2	EP9605	ER2659	8.3	1	1	3	1	1	1	1	1	1	1	1	1	1	1	1	1	0	1	1	1	1	1	0	1	1	0	0
60033	0.02	−	0.05	−	257.6	＋	L	0.078	(-)	117.1	+	D	79	H	M	25.6	N	2	EP9605	ER2659	8.3	1	1	1	1	1	1	1	2	1	1	1	1	1	2	1	1	0	3	1	1	1	1	5	1	1	1	Glaucoma, Prostatic hyperplasis, Athuma
60036	0.06	−	0.04	−	460.6	＋	L	0.074	(-)	>250	+	D	48	L	M	22	N	2	EP9605	ER2659	8.3	1	1	1	1	1	1	1	1	1	1	1	1	1	1	1	1	0	1	1	1	1	1	0	1	1	0	0
60040	0.02	−	0.05	−	349.4	＋	L	0.098	(-)	180.6	+	N	59	L	F	23.2	N	2	EP9605	ER2659	8.3	1	1	4	1	1	1	1	1	1	1	1	1	1	1	1	1	0	1	1	1	1	1	0	1	1	0	0
60051	0.39	−	0.39	−	1566	＋	H	0.079	(-)	>250	+	N	45	L	F	22	N	2	EP9605	ER2659	8.3	1	1	1	1	1	1	1	1	1	1	1	1	1	1	1	1	0	2	1	1	1	1	0	1	1	0	0
60056	0.15	−	0.13	−	418.4	＋	L	0.076	(-)	>250	+	N	50	L	F	22	N	2	EP9605	ER2659	8.3	1	1	1	1	3	1	1	1	1	1	1	1	1	1	1	1	0	1	1	1	1	1	0	1	1	0	0
60057	0.12	−	0.35	−	1040	＋	H	0.072	(-)	>250	+	N	36	L	F	30	O	2	EP9605	ER2659	8.3	1	1	4	1	1	1	1	1	1	1	1	1	1	1	1	2	140	1	1	1	1	1	0	1	1	0	0
60059	0.01	−	0.14	−	1292.5	＋	H	0.073	(-)	>250	+	N	35	L	M	22	N	2	EP9605	ER2659	8.3	1	1	1	1	1	1	1	1	1	1	1	1	1	1	1	1	0	3	1	1	1	1	0	1	1	0	0
60062	0.18	−	0.1	−	1633.5	＋	H	0.08	(-)	>250	+	N	44	L	F	18	N	2	EP9605	ER2659	8.3	1	1	1	1	1	1	1	1	1	1	1	1	1	1	1	1	0	1	1	1	1	1	0	1	1	0	0
60064	0.05	−	0.09	−	2126.7	＋	H	1.09	(+)	>250	+	N	36	L	F	22	N	2	EP9605	ER2659	8.3	1	1	1	1	1	1	1	1	1	1	1	1	1	2	1	1	0	1	1	1	1	1	0	1	1	1	Kawasaki disease
60067	0.09	−	0.08	−	771.4	＋	L	0.077	(-)	>250	+	N	27	L	F	21	N	2	EP9605	ER2659	8.3	1	1	1	1	1	1	1	1	1	1	1	1	1	1	1	1	0	2	1	1	1	1	0	1	1	0	0
60071	0.02	−	0.87	−	727.5	＋	L	0.087	(-)	>250	+	N	24	L	F	22	N	2	EP9605	ER2659	8.3	1	1	1	1	1	1	1	1	1	1	1	1	1	1	1	1	0	1	1	1	1	1	0	2	2	0	0
60073	0.45	−	0.06	−	572.5	＋	L	0.088	(-)	>250	+	N	56	L	F	30	O	2	EP9605	ER2659	8.3	1	1	3	1	1	1	1	1	1	1	1	1	1	1	1	1	0	3	1	1	1	1	0	1	1	0	0
60075	0.05	−	0.58	−	1838.6	＋	H	0.076	(-)	>250	+	N	50	L	F	18	N	2	EP9605	ER2659	8.3	1	1	1	1	1	1	1	1	1	1	1	1	1	1	1	1	0	1	1	1	1	1	0	1	1	0	0
60076	0.09	−	0.12	−	253.8	＋	L	0.071	(-)	221.1	+	N	40	L	F	30	O	2	EP9605	ER2659	8.3	1	1	1	1	1	1	1	1	1	1	1	1	1	1	1	1	0	1	1	1	1	1	0	1	1	0	0
60080	0.02	−	0.06	−	590.3	＋	L	0.076	(-)	>250	+	N	50	L	F	22.2	N	2	EP9605	ER2659	8.3	1	1	1	1	1	1	1	1	1	1	1	1	1	1	1	1	0	1	1	1	1	1	0	1	1	0	0
60082	0.02	−	0.24	−	258	＋	L	0.074	(-)	204.8	+	N	45	L	F	22	N	2	EP9605	ER2659	8.3	1	1	1	1	1	1	1	1	1	1	1	1	1	1	1	2	225	1	1	1	1	1	0	2	1	0	0
60093	0.05	−	0.23	−	915.3	＋	L	0.076	(-)	>250	+	N	25	L	F	22	N	2	EP9605	ER2659	8.3	1	1	1	1	1	1	1	1	1	1	1	1	1	1	1	1	0	1	1	1	1	1	0	1	1	0	0
60099	2.48	＋	1.22	＋	1745.9	＋	H	62.75	(+)	>250	+	N	44	L	F	22	N	2	EP9605	ER2659	8.3	1	1	1	1	1	1	1	1	1	1	1	1	1	1	2	2	120	2	1	1	1	1	0	1	1	0	0
60102	0.11	−	0.08	−	590.7	＋	L	0.088	(-)	>250	+	N	47	L	F	30	O	2	EP9605	ER2659	8.3	1	1	3	1	1	1	1	1	1	1	1	1	1	1	1	2	225	3	1	1	1	1	0	1	1	0	0
60103	1.12	−	0.08	−	159.8	＋	L	0.084	(-)	111.7	+	N	42	L	F	20.6	N	2	EP9605	ER2659	8.3	1	1	1	1	1	1	1	1	1	1	1	1	1	1	1	1	0	2	1	1	1	1	0	1	1	0	0
60105	0.3	−	0.22	−	793.6	＋	L	0.075	(-)	>250	+	N	24	L	F	22	N	2	EP9605	ER2659	8.3	1	1	1	1	1	1	1	1	1	1	1	1	1	1	1	1	0	3	1	1	1	1	0	1	1	0	0
60109	0.03	−	0.08	−	1059.8	＋	H	0.075	(-)	>250	+	N	47	L	F	26.6	N	2	EP9605	ER2659	8.3	1	1	1	1	1	1	1	1	1	1	1	1	1	1	1	2	300	1	1	1	1	1	0	1	1	0	0
60115	0.03	−	0.12	−	526.4	＋	L	0.075	(-)	>250	+	N	50	L	F	22	N	2	EP9605	ER2659	8.3	1	1	1	1	1	1	1	3	1	1	1	1	1	1	1	1	0	1	1	1	1	1	0	1	1	0	0
60133	0.02	−	0.14	−	283.2	＋	L	0.072	(-)	246	+	N	51	L	M	30	O	2	EP9605	ER2659	8.3	1	3	2	1	1	3	1	1	1	1	1	1	1	1	1	1	0	1	1	1	1	1	0	1	1	0	0
60134	0.17	−	0.09	−	595	＋	L	0.077	(-)	>250	+	N	33	L	F	17.74	N	2	EP9605	ER2659	8.3	1	1	1	1	1	1	1	1	1	1	4	1	1	1	1	1	0	1	1	1	1	1	0	1	2	0	0
60141	0.01	−	0.1	−	241.4	＋	L	0.076	(-)	232.5	+	N	38	L	F	22	N	2	EP9605	ER2659	8.3	1	1	1	1	1	1	1	1	1	1	1	1	1	1	1	1	0	2	1	1	1	1	0	1	1	0	0
60144	0.03	−	0.1	−	304.3	＋	L	0.103	(-)	202.5	+	N	34	L	F	22	N	2	EP9605	ER2659	8.3	1	1	1	1	1	1	1	1	1	1	1	1	1	1	1	1	0	3	1	1	1	1	0	1	1	0	0
60152	0.07	−	0.05	−	940.5	＋	L	0.116	(-)	>250	+	N	35	L	M	22.5	N	2	EP9605	ER2659	8.3	1	1	1	1	1	1	1	1	1	1	1	1	1	1	1	1	0	1	1	1	1	1	0	1	1	0	0
60156	0.44	−	0.1	−	549.8	＋	L	0.073	(-)	>250	+	N	50	L	M	18	N	2	EP9605	ER2659	8.3	1	1	1	1	1	1	1	1	1	1	1	1	1	1	1	2	100	2	1	1	1	1	0	1	1	0	0
60157	0.36	−	0.13	−	368.4	＋	L	0.076	(-)	239	+	N	56	L	F	36	O	2	EP9605	ER2659	8.3	1	1	2	1	1	1	1	1	1	1	1	1	1	1	1	1	0	3	1	1	1	1	0	1	1	0	0
60163	0.54	−	0.06	−	1182.5	＋	H	0.076	(-)	>250	+	N	51	L	F	20.7	N	2	EP9605	ER2659	8.3	1	5	1	1	1	1	1	1	1	1	1	1	1	1	1	1	0	3	1	1	1	1	0	1	1	0	0
60164	0.35	−	0.54	−	131.4	＋	L	0.08	(-)	118.4	+	N	51	L	F	22	N	2	EP9605	ER2659	8.3	1	2	1	1	1	1	1	1	1	1	1	1	1	1	1	1	0	3	1	1	1	1	0	1	1	0	0
60181	0.21	−	0.28	−	322.5	＋	L	0.071	(-)	139.4	+	N	47	L	F	22	N	2	EP9605	ER2659	8.3	1	1	1	1	1	1	1	1	1	1	1	1	1	1	1	1	0	3	1	1	1	1	0	1	1	0	0
60187	0.83	−	0.09	−	221.8	＋	L	0.079	(-)	>250	+	N	35	L	F	20.3	N	2	EP9605	ER2659	8.3	1	1	1	1	1	1	1	1	1	1	1	1	1	1	1	1	0	3	1	1	1	1	0	1	1	0	0
60193	0.15	−	0.31	−	613.3	＋	L	0.078	(-)	>250	+	T	40	L	F	17	N	2	EP9605	ER2659	8.3	1	1	1	1	1	1	1	1	1	1	1	1	1	1	1	1	0	1	1	1	1	1	0	1	1	0	0
60194	0.04	−	0.13	−	192.8	＋	L	0.077	(-)	142.2	+	N	54	L	F	30	O	2	EP9605	ER2659	8.3	1	5	3	1	1	1	1	1	1	1	1	1	1	1	1	2	100	1	1	1	1	1	0	1	1	0	0
60196	0.21	−	0.07	−	344.8	＋	L	0.075	(-)	112.3	+	N	49	L	F	23	N	2	EP9605	ER2659	8.3	1	1	1	1	1	1	1	1	1	1	1	1	1	1	1	1	0	2	1	1	1	1	0	1	1	0	0
60197	0.02	−	0.11	−	698.2	＋	L	0.075	(-)	>250	+	N	51	L	F	36	O	2	EP9605	ER2659	8.3	1	1	1	1	1	1	1	1	1	1	1	1	1	2	1	1	0	2	1	1	1	1	0	1	1	1	Athuma
60198	0.05	−	0.12	−	207.2	＋	L	0.073	(-)	141.4	+	N	51	L	F	18.13	N	2	EP9605	ER2659	8.3	1	1	1	1	1	1	1	1	1	1	1	1	1	1	2	2	300	1	1	1	1	1	0	1	1	0	0
60206	0.18	−	0.05	−	430	＋	L	0.076	(-)	>250	+	N	49	L	F	22	N	2	EP9605	ER2659	8.3	1	1	1	1	1	1	1	1	1	1	1	1	1	1	1	1	0	1	1	1	1	1	0	1	1	0	0
60207	0.02	−	0.14	−	278.9	＋	L	0.075	(-)	139.8	+	N	43	L	F	22	N	2	EP9605	ER2659	8.3	1	1	1	1	1	1	1	1	1	1	1	1	1	1	1	1	0	1	1	1	1	1	0	1	1	0	0
60209	0.96	−	0.05	−	915.5	＋	L	0.072	(-)	>250	+	O	67	H	M	21.8	N	2	EP9605	ER2659	8.3	1	1	3	1	1	1	1	3	1	1	1	1	1	1	1	1	0	2	1	1	1	1	0	1	1	0	0
60214	0.03	−	0.05	−	315	＋	L	0.076	(-)	217.9	+	N	47	L	F	22	N	2	EP9605	ER2659	8.3	1	1	1	1	1	1	1	1	1	1	1	1	1	1	1	1	0	1	1	1	1	1	0	1	1	0	0
60215	1.95	＋	0.07	−	694.8	＋	L	0.074	(-)	>250	+	D	53	L	M	22	N	2	EP9605	ER2659	8.3	1	1	1	1	1	1	1	1	1	1	1	1	1	1	1	1	0	1	1	1	1	1	0	1	1	0	0
60217	0.02	−	0.11	−	510.9	＋	L	0.073	(-)	>250	+	N	60	L	F	22	N	2	EP9605	ER2659	8.3	1	1	3	1	1	1	1	1	1	1	1	1	1	1	1	1	0	1	1	1	1	1	0	1	1	0	0
60219	0.06	−	0.25	−	506.5	＋	L	0.072	(-)	>250	+	N	48	L	M	22	N	2	EP9605	ER2659	8.3	1	1	1	1	1	1	1	1	1	1	1	1	1	1	1	1	0	2	1	1	1	1	0	1	1	0	0
60225	0.04	−	0.18	−	513.3	＋	L	0.077	(-)	>250	+	N	39	L	F	20.95	N	2	EP9605	ER2659	8.3	1	1	1	1	1	1	1	1	1	1	1	1	1	1	1	1	0	1	1	1	1	1	0	2	1	0	0
60226	0.29	−	1.08	＋	1598.4	＋	H	15.26	(+)	>250	+	N	49	L	M	24.2	N	2	EP9605	ER2659	8.3	1	1	3	1	1	1	1	1	1	1	1	1	1	1	1	2	400	4	1	1	1	1	0	1	1	0	0
70005	0.16	−	0.34	−	211.5	＋	L	0.074	(-)	171.8	+	N	34	L	F	16.7	N	2	EP9605	ER2659	8.3	4	1	1	1	1	1	1	1	1	1	1	1	1	1	1	1	0	1	1	1	1	1	0	2	1	0	0
70011	0.03	−	0.07	−	463.1	＋	L	0.073	(-)	>250	+	N	46	L	F	22	N	2	EP9605	ER2659	8.3	1	1	1	1	1	1	1	1	1	1	1	1	1	1	1	1	0	1	1	1	1	1	0	1	1	0	0
70014	1	−	0.64	−	1357	＋	H	0.087	(-)	>250	+	D	59	L	M	21.67	N	2	EP9605	ER2659	8.3	1	1	1	1	1	1	1	1	1	1	1	1	1	1	1	1	0	4	1	1	1	1	0	1	1	0	0
70015	0.01	−	0.11	−	528.9	＋	L	0.084	(-)	>250	+	T	40	L	M	22	N	2	EP9605	ER2659	8.3	1	1	1	1	1	1	1	1	1	1	1	1	1	1	1	2	100	1	1	1	1	1	0	1	1	0	0
70016	0.19	−	0.18	−	101.5	＋	L	0.074	(-)	75.33	+	D	60	L	M	26.1	N	2	EP9605	ER2659	8.3	1	1	3	1	1	1	1	1	1	1	1	1	1	1	1	1	0	2	1	1	1	1	0	2	1	0	0
70042	0.02	−	0.45	−	416.4	＋	L	0.075	(-)	>250	+	N	31	L	F	19.4	N	2	EP9605	ER9480	8.3	1	1	1	1	1	1	1	1	1	1	1	1	1	1	1	1	0	3	1	1	1	1	0	2	1	0	0
70045	0.03	−	0.47	−	988.2	＋	L	0.074	(-)	>250	+	N	30	L	F	18	N	2	EP9605	ER2659	8.3	1	1	1	1	1	1	1	1	1	1	1	1	1	1	1	1	0	2	1	1	1	1	0	1	1	0	0
70056	0.79	−	0.04	−	321.8	＋	L	0.091	(-)	>250	+	N	28	L	M	22	N	2	EP9605	ER2659	8.3	1	1	1	1	1	1	1	1	1	1	1	1	1	1	1	1	0	2	1	1	1	1	0	2	1	0	0
70059	0.59	−	0.49	−	418.7	＋	L	0.074	(-)	>250	+	N	27	L	F	22	N	2	EP9605	ER2659	8.3	1	1	1	1	1	1	1	1	1	1	1	1	1	1	1	1	0	2	1	1	1	1	0	1	1	0	0
70064	2.24	＋	1.48	＋	23913.9	＋	H	178.4	(+)	>250	+	N	26	L	F	22	N	2	EP9605	ER2659	8.3	1	1	1	1	1	1	1	1	1	1	1	1	1	1	1	1	0	1	1	1	1	1	0	1	1	0	0
70069	0.03	−	0.1	−	885.1	＋	L	0.076	(-)	>250	+	D	31	L	F	21.5	N	2	EP9605	ER2659	8.3	1	1	1	1	1	1	1	1	1	1	1	1	1	1	1	1	0	1	1	1	1	1	0	1	1	0	0
70071	0.52	−	0.06	−	1359.8	＋	H	0.073	(-)	>250	+	N	27	L	M	27.5	N	2	EP9605	ER2659	8.3	1	1	1	1	1	1	1	1	1	1	1	1	1	1	1	1	0	3	1	1	1	1	0	1	1	0	0
70075	0.01	−	0.07	−	591.2	＋	L	0.083	(-)	>250	+	D	58	L	M	19.1	N	2	EP9605	ER2659	8.3	1	1	3	1	1	1	1	1	1	1	1	1	1	1	1	1	0	4	1	1	1	1	0	1	1	0	0
80002	0.01	−	0.07	−	934.3	＋	L	0.074	(-)	545.4	+	D	46	L	M	22	N	2	ER2659	ER7449	8.3	1	1	3	1	1	1	1	1	1	1	1	1	1	2	1	1	0	2	1	1	1	1	0	2	1	1	Fracture
80100	0.09	−	0.04	−	314.3	＋	L	0.082	(-)	338.5	+	D	55	L	M	22.3	N	2	ER2659	ER7449	8.3	1	1	1	1	1	1	1	1	1	1	1	1	1	1	1	1	0	3	1	1	1	1	0	1	1	0	0
80104	0.03	−	0.08	−	949.1	＋	L	0.101	(-)	307	+	D	53	L	M	25.7	N	2	ER2659	ER7449	8.3	1	1	4	1	1	1	1	1	1	1	1	1	1	1	1	1	0	4	1	1	1	1	0	1	1	0	0
80107	0.07	−	0.09	−	1281.2	＋	H	0.08	(-)	898.7	+	D	37	L	M	22	N	2	ER2659	ER2659	8.3	1	1	1	1	1	1	1	1	1	1	1	1	1	1	1	1	0	2	1	1	1	1	0	1	1	0	0
80108	0.02	−	0.6	−	1586.3	＋	H	0.08	(-)	776.5	+	D	42	L	F	22	N	2	ER2659	ER7449	8.3	1	1	1	1	1	1	1	1	1	1	1	1	1	1	1	1	0	1	1	1	1	1	0	1	1	0	0
80137	0.14	−	0.05	−	151.8	＋	L	0.077	(-)	92.42	+	N	55	L	F	16.7	N	2	ER2659	ER7449	8.3	1	1	3	3	1	1	1	1	1	1	1	1	1	1	1	1	0	1	1	1	1	1	0	1	1	0	0
40074	0.02	−	0.05	−	539.4	＋	L	0.072	(-)	>250	+	D	63	L	M	22.8	N	2	EP9605	ER2659	8.4	1	1	1	1	1	1	1	1	1	1	1	1	1	1	1	1	0	1	1	1	1	1	0	1	1	0	0
60208	0.05	−	0.8	−	616.1	＋	L	0.128	(-)	>250	+	N	53	L	M	22	N	2	EP9605	ER2659	8.4	1	1	1	1	1	1	1	1	1	1	1	1	1	1	2	2	150	1	1	1	1	1	0	1	1	0	0
70030	0.08	−	0.06	−	505.1	＋	L	0.088	(-)	>250	+	D	59	L	M	28	N	2	EP9605	ER2659	8.4	1	1	3	1	1	1	1	1	1	1	1	1	1	1	1	1	0	1	1	1	1	1	0	1	1	0	0
80086	0.04	−	0.1	−	1008.1	＋	H	0.072	(-)	605.9	+	D	46	L	F	24	N	2	EP9605	ER2659	8.4	1	1	1	1	1	1	1	1	1	1	1	1	1	1	1	1	0	1	1	1	1	1	0	1	1	0	0
80138	0.04	−	0.37	−	762.9	＋	L	0.085	(-)	707.6	+	N	47	L	F	22	N	2	ER2659	ER7449	8.4	1	1	3	1	1	1	1	1	1	1	1	1	1	1	1	1	0	4	1	1	1	1	0	1	1	0	0
80156	0.43	−	0.07	−	578.3	＋	L	0.085	(-)	450	+	O	25	L	M	22.8	N	2	ER2659	ER7449	8.4	1	1	1	1	1	1	1	1	1	1	1	1	1	1	1	2	9	1	1	1	1	1	0	1	1	0	0
80157	0.07	−	0.04	−	270.6	＋	L	0.082	(-)	226.2	+	O	41	L	F	22	N	2	ER2659	ER7449	8.4	1	1	1	1	1	1	1	1	1	1	1	1	1	1	1	1	0	3	1	1	1	1	0	1	1	0	0
170041	0.22	−	0.22	−	822.9	＋	L	0.078	(-)	>250	+	N	45	L	F	22	N	2	ER9480	EW4811	8.4	1	1	1	1	1	1	1	1	1	1	1	1	1	1	1	1	0	1	1	1	1	1	0	1	1	0	0
10025	0.15	−	0.14	−	693.9	＋	L	0.076	(-)	>250	+	D	52	L	M	22	N	2	EP9605	ER2659	8.5	1	1	1	1	1	1	1	1	1	1	1	1	1	1	1	2	200	1	1	1	1	1	0	2	1	0	0
80087	0.1	−	0.06	−	496.7	＋	L	0.075	(-)	550.8	+	D	31	L	F	20.8	N	2	EP9605	ER2659	8.5	1	1	1	1	1	1	1	1	1	1	1	1	1	1	1	1	0	1	1	1	1	1	0	2	1	1	Pregnant
80155	0.05	−	0.09	−	2476.8	＋	H	0.082	(-)	2468	+	N	26	L	F	16	N	2	ER2659	ER7449	8.5	1	1	1	1	1	1	1	1	3	1	1	1	1	1	1	1	0	2	1	1	1	1	0	1	1	0	0
80170	0.02	−	0.09	−	463.9	＋	L	0.08	(-)	450.6	+	N	37	L	F	22	N	2	ER2659	ER7449	8.5	1	1	1	1	1	1	1	1	1	1	1	1	1	3	1	1	0	1	1	1	1	1	0	1	2	1	Hypothyroidism
80171	0.98	−	0.1	−	769.3	＋	L	0.084	(-)	788.4	+	O	27	L	F	21.3	N	2	ER2659	ER7449	8.5	1	1	1	1	1	1	1	1	1	1	1	1	1	1	1	1	0	1	1	1	1	1	0	1	1	0	0
50005	0.46	−	0.08	−	2406.8	＋	H	0.067	(-)	>250	+	D	45	L	M	30	O	2	EP9605	ER2659	8.6	1	1	1	1	1	1	1	1	1	1	1	1	1	1	2	2	100	2	1	1	1	1	0	1	1	0	0
50012	0.02	−	0.34	−	543.6	＋	L	0.076	(-)	>250	+	N	51	L	F	22	N	2	EP9605	ER2659	8.6	1	1	1	1	1	1	1	1	1	1	1	1	1	1	1	1	0	1	1	1	1	1	0	1	1	0	0
50039	0.3	−	0.07	−	164.1	＋	L	0.074	(-)	141.8	+	D	66	H	M	21.3	N	2	EP9605	ER2659	8.6	1	1	1	1	2	2	2	1	2	2	2	2	2	2	2	2	700	2	2	2	2	2	0	2	2	0	0
80169	0.28	−	0.06	−	170.3	＋	L	0.078	(-)	143.9	+	N	50	L	F	33.5	O	2	ER2659	ER7449	8.6	1	1	3	1	1	1	1	2	1	1	1	1	1	1	1	1	0	2	1	1	1	1	0	1	2	0	0
10026	0.13	−	0.08	−	1287.2	＋	H	0.078	(-)	>250	+	D	40	L	M	22	N	2			8.7	1	1	1	1	1	1	1	1	1	1	1	1	1	1	1	1	0	2	1	1	1	1	0	2	1	0	0
40102	0.01	−	0.09	−	221.1	＋	L	0.078	(-)	157.9	+	D	31	L	M	22	N	2	EP2163	EP2163	8.9	1	1	1	1	1	1	1	1	1	1	1	1	1	1	1	1	0	1	1	1	1	1	0	1	1	0	0
140013	0.11	−	0.07	−	1268.7	＋	H	0.097	(-)	>250	+	N	35	L	F	22	N	2			9.4	1	1	1	1	1	1	1	1	1	1	1	1	1	1	1	1	0	3	1	1	1	1	0	1	1	0	0
80134	0.02	−	0.03	−	586.8	＋	L	0.078	(-)	513.1	+	T	49	L	F	18	N	2			9.8	1	1	3	1	1	1	1	1	1	1	1	1	1	1	1	1	0	1	1	1	1	1	0	1	1	0	0
50051	0.04	−	0.1	−	716.8	＋	L	0.077	(-)	>250	+	D	70	H	M	22	N	3	EP9605	ER2659	0.1	1	1	3	1	1	3	1	1	1	1	1	1	1	1	1	2	400	1	1	1	1	1	0	1	1	0	0
50059	0.02	−	0.09	−	612.4	＋	L	0.077	(-)	>250	+	N	59	L	F	22	N	3	EP9605	ER9480	0.1	1	1	1	1	1	1	1	1	1	1	1	1	1	1	1	1	0	2	1	1	1	1	0	1	1	0	0
50038	0.01	−	0.65	−	15194.2	＋	H	0.072	(-)	>250	+	N	54	L	F	23.7	N	3	EP9605	ER2659	0.9	1	1	1	1	1	1	1	1	1	1	1	1	1	1	1	1	0	1	1	1	1	1	0	1	1	0	0
80176	0.02	−	2.22	＋	19484.5	＋	H	0.075	(-)	17240	+	D	65	H	M	23.2	N	3	ET3674	EW4811	2.1	1	1	3	1	1	1	1	1	1	1	1	1	1	1	2	2	450	2	1	1	1	1	0	1	1	0	0
