# Supplementary material for: Effectiveness of COVID-19 vaccination in healthcare workers in Shiga Prefecture, Japan
Source: Sci Rep. 2022 Oct 21;12:17621. doi: 10.1038/s41598-022-22682-3 (PMC9586956; doi:10.1038/s41598-022-22682-3)
Supplement: Supplementary file 2 — Supplementary Information 2. [file 41598_2022_22682_MOESM2_ESM.xlsx]

## Sheet: 調査1212Sum
ID	SFU/10^6 PBMCs	Cellular>48	Cellular<20	NM (SFU)	Endemic (SFU)	S-RBD-IgG	S+/-	S>1000	S-IgM	M+/-	N-IgG	N+/-	Roche_S	RS+/-	Roche_N	RN+/-	Occup	Age	Age>65	Gender	BMI	Obese>30	Dose	D1	D2	Period	Q1	Q2	Q3	Q4	Q5	Q6	Q7	Q8	Q9	Q10	Q11	Q12	Q13	Q14	Q15_c	Q15_p	Q15_value	Q16	Q17	Q18	Q19	Q20	Q21
80001	230	H	H	20	24	307.9	＋	L	0.37	−	0.03	−	174	(+)	0.076	(-)	D	49	L	M	22.3	N	2	ER2659	ER7449	7.9	1	1	1	1	1	1	1	1	1	1	1	1	1	1	1	1	0	2	1	1	1	1	0
80002	24	L	H	4	24	934.3	＋	L	0.07	−	0.01	−	545.4	(+)	0.074	(-)	D	46	L	M	22	N	2	ER2659	ER7449	8.3	1	1	3	1	1	1	1	1	1	1	1	1	1	2	1	1	0	2	1	1	1	1	0
80003	106	H	H	0	20	269.9	＋	L	0.06	−	0.22	−	144.4	(+)	0.072	(-)	D	42	L	M	23	N	2	ER2659	ER7449	7.2	1	1	1	1	1	1	1	1	1	1	1	1	1	1	1	1	0	2	1	1	1	1	0
80004	110	H	H	0	32	608.8	＋	L	0.08	−	0.08	−	483.9	(+)	0.084	(-)	D	40	L	M	23	N	2	ER2659	ER7449	8.2	1	1	2	1	2	1	1	1	1	1	1	1	1	1	1	1	0	1	1	1	1	1	0
80005	46	L	H	0	28	368.5	＋	L	0.1	−	0.7	−	603.7	(+)	0.086	(-)	D	36	L	F	19	N	2	ER2659	ER7449	8.2	1	1	1	1	1	1	1	1	1	1	1	1	1	1	1	1	0	1	1	1	1	1	0
80006	28	L	H	4	8	1041.7	＋	H	2.38	＋	0.22	−	622.5	(+)	0.073	(-)	D	35	L	M	21.8	N	2	ER2659	ER7449	7.8	1	1	1	1	1	1	1	1	1	1	1	1	1	1	1	1	0	3	1	1	1	1	0
80007	354	H	H	8	32	1743.4	＋	H	0.09	−	0.06	−	1539	(+)	0.071	(-)	D	34	L	M	20	N	2	ER2659	ER7449	7.6	1	1	1	1	1	1	1	1	1	1	1	1	1	1	1	1	0	1	1	1	1	1	0
80009	118	H	H	4	60	877.2	＋	L	0.22	−	0.13	−	851.7	(+)	0.077	(-)	D	31	L	M	22	N	2	ER2659	ER7449	7.9	1	1	1	1	1	1	1	1	1	1	1	1	1	1	1	1	0	4	1	1	1	1	0
80010	24	L	H	4	30	426.8	＋	L	0.13	−	0.55	−	197.4	(+)	0.083	(-)	D	28	L	M	24	N	2	ER2659	ER7449	7	1	1	1	1	1	1	1	1	1	1	1	1	1	1	1	1	0	2	1	1	1	1	0
80013	44	L	H	0	60	471.2	＋	L	0.1	−	0.04	−	460.8	(+)	0.074	(-)	D	30	L	M	30	O	2	ER2659	ER7449	7.7	1	1	1	1	1	1	1	1	1	1	1	1	1	1	1	1	0	3	1	1	1	1	0
80015	264	H	H	0	212	832.3	＋	L	0.35	−	0.03	−	614	(+)	0.077	(-)	D	47	L	M	22	N	2	ER2659	ER7449	7.8	1	1	1	1	1	1	1	1	1	1	1	1	1	1	1	1	0	3	1	1	1	1	0
80017	100	H	H	4	36	275	＋	L	0.05	−	0.51	−	220.4	(+)	0.071	(-)	D	53	L	M	25.1	N	2	ER2659	ER7449	7.8	1	1	1	1	1	1	1	1	1	1	1	1	1	1	1	1	0	1	1	1	1	1	0
80018	76	H	H	4	4	237.3	＋	L	0.17	−	0.03	−	157.6	(+)	0.076	(-)	N	54	L	F	30	O	2	ER2659	ER7449	7.4	1	1	1	1	1	1	1	1	1	1	1	1	1	1	1	1	0	1	1	1	1	1	0
80019	44	H	H	0	16	436.4	＋	L	0.24	−	0.01	−	230.7	(+)	0.082	(-)	N	48	L	F	30	O	2	ER2659	ER7449	7.3	1	1	1	1	1	1	1	1	1	1	1	1	1	1	1	1	0	1	1	1	1	1	0
80021	96	H	H	52	16	877.3	＋	L	0.04	−	0.02	−	657.4	(+)	0.079	(-)	N	59	L	F	30	O	2	ER2659	ER7449	7.5	1	1	1	1	1	1	1	1	1	1	1	1	1	1	1	1	0	1	1	1	1	1	0
80022	102	H	H	0	12	1402.7	＋	H	0.09	−	1.4	＋	1437	(+)	0.082	(-)	N	43	L	F	30	O	2	ER2659	ER7449	7.4	1	1	1	1	1	1	1	1	1	1	1	1	1	1	1	1	0	4	1	1	1	1	0
80023	36	L	H	0	12	685.1	＋	L	0.22	−	0.02	−	814.2	(+)	0.076	(-)	N	40	L	F	22	N	2	ER2659	ER7449	7.6	1	1	1	1	1	1	1	1	1	1	1	1	1	1	1	1	0	1	1	1	1	1	0
80024	74	H	H	4	12	694.7	＋	L	0.3	−	0.06	−	499.8	(+)	0.076	(-)	N	42	L	F	17.9	N	2	ER2659	ER7449	7.7	1	1	1	1	1	1	1	1	1	1	1	1	1	1	1	2	50	1	1	1	1	1	0
80026	25	L	H	0	12	1960.7	＋	H	0.24	−	0.4	−	1688	(+)	0.077	(-)	N	33	L	F	17.4	N	2	ER2659	ER7449	7.4	1	1	1	1	1	1	1	1	1	1	1	1	1	1	1	1	0	1	1	1	1	1	0
80027	24	L	H	0	24	1090.8	＋	H	0.09	−	0.58	−	491.9	(+)	0.085	(-)	N	35	L	M	22	N	2	ER2659	ER7449	7.5	1	1	1	1	1	1	1	1	1	1	1	1	1	1	1	2	200	3	1	1	1	1	0
80028	20	L	L	0	12	1509.1	＋	H	0.33	−	0.44	−	1106	(+)	0.078	(-)	N	30	L	F	30	O	2	ER2659	ER7449	7.7	1	1	1	1	1	1	1	1	1	1	1	1	1	1	1	1	0	1	1	1	1	1	0
80029	156	H	H	16	76	940.6	＋	L	0.12	−	0.61	−	993.7	(+)	0.076	(-)	N	31	L	M	30	O	2	ER2659	ER7449	7.9	1	1	1	1	1	1	1	1	1	1	1	1	1	1	1	1	0	3	1	1	1	1	0
80030	36	L	H	8	14	907.7	＋	L	0.07	−	0.03	−	877.5	(+)	0.077	(-)	N	41	L	F	22	N	2	ER2659	ER7449	7.3	1	1	1	1	1	1	1	1	1	1	1	1	1	1	1	2	60	3	1	1	1	1	0
80031	71	H	H	8	34	759.7	＋	L	0.29	−	0.13	−	776.1	(+)	0.081	(-)	N	27	L	F	18.2	N	2	ER2659	ER7449	7.3	1	1	1	1	1	1	1	1	1	1	1	1	1	1	1	1	0	1	1	1	1	1	0
80032	58	H	H	0	48	737.3	＋	L	0.18	−	0.09	−	714.2	(+)	0.077	(-)	N	27	L	F	22	N	2	ER2659	ER7449	7.8	1	1	1	1	1	1	1	1	1	1	1	1	1	1	1	1	0	2	1	1	1	1	0
80034	68	H	H	4	20	915.3	＋	L	0.08	−	0.91	−	1299	(+)	0.079	(-)	N	25	L	F	22	N	2	ER2659	ER7449	7.8	1	1	1	1	1	1	1	1	1	1	1	1	1	1	1	1	0	1	1	1	1	1	0
80035	12	L	L	0	4	916.6	＋	L	0.19	−	0.58	−	813.2	(+)	0.074	(-)	N	26	L	F	20	N	2	ER2659	ER7449	7.8	1	1	1	1	1	1	1	1	1	1	1	1	1	1	1	1	0	1	1	1	1	1	0
80036	272	H	H	4	108	1502.5	＋	H	0.11	−	0.01	−	907.2	(+)	0.072	(-)	N	26	L	F	22	N	2	ER2659	ER7449	7.5	1	1	1	1	1	1	1	1	1	1	1	1	1	1	1	1	0	1	1	1	1	1	0
80037	26	L	H	4	32	598.4	＋	L	0.17	−	0.03	−	577.5	(+)	0.075	(-)	N	26	L	F	22	N	2	ER2659	ER7449	7.4	1	1	1	1	1	1	1	1	1	1	1	1	1	1	1	1	0	4	1	1	1	1	0
80039	50	H	H	8	4	547	＋	L	0.13	−	0.01	−	714	(+)	0.084	(-)	N	24	L	F	20.7	N	2	ER2659	ER7449	7.3	1	1	1	1	1	1	1	1	1	1	1	1	1	2	1	1	0	1	1	1	1	1	0
80040	44	L	H	0	12	3339.7	＋	H	0.18	−	0.03	−	2949	(+)	0.14	(-)	N	25	L	F	22	N	2	ER2659	ER7449	7.8	1	1	1	1	1	1	1	1	1	1	1	1	1	1	1	1	0	2	1	1	1	1	0
80041	32	L	H	12	72	1500.2	＋	H	0.2	−	0.19	−	528.3	(+)	0.079	(-)	N	26	L	F	18	N	2	ER2657	ER7449	7.9	1	1	1	1	1	1	1	1	1	1	1	1	1	1	1	1	0	1	1	1	1	1	0
80042	132	H	H	4	98	634.3	＋	L	0.38	−	0.1	−	217.1	(+)	0.073	(-)	D	62	L	M	22	N	2	ER2659	ER7449	7.3	1	1	1	1	1	1	1	1	1	1	1	1	1	1	1	1	0	1	1	1	1	1	0
80043	360	H	H	20	124	640.3	＋	L	0.03	−	0.22	−	570.5	(+)	0.077	(-)	D	53	L	M	21.5	N	2	ER2659	ER7449	7.4	1	1	1	1	1	1	1	1	1	1	1	1	1	1	1	1	0	3	1	1	1	1	0
80044	96	H	H	0	8	451.6	＋	L	0.04	−	0.26	−	378.4	(+)	0.078	(-)	D	35	L	M	30	O	2	ER2659	ER7449	7.3	1	1	4	1	1	1	1	1	1	1	1	1	1	1	1	1	0	2	1	1	1	1	0
80045	34	L	H	0	20	460.3	＋	L	0.76	−	0.53	−	501	(+)	0.073	(-)	D	49	L	M	30	O	2	ER2659	ER7449	7.4	1	1	1	1	1	1	1	1	1	1	1	1	1	1	1	1	0	1	1	1	1	1	0
80046	122	H	H	8	30	242.6	＋	L	0.1	−	0.17	−	181.2	(+)	0.078	(-)	D	43	L	M	22	N	2	ER2659	ER7449	7.4	1	1	1	1	1	1	1	1	1	1	1	1	1	1	1	1	0	3	1	1	1	1	0
80047	20	L	L	4	40	627.1	＋	L	0.12	−	0.03	−	218.2	(+)	0.759	(-)	D	33	L	M	22	N	2	ER2659	ER7449	7.2	1	1	1	1	1	1	1	1	1	1	1	1	1	1	1	1	0	2	1	1	1	1	0
80048	488	H	H	106	284	765.7	＋	L	0.53	−	0.15	−	486.3	(+)	0.084	(-)	D	38	L	M	30	O	2	ER2659	ER7449	6.6	1	1	1	1	1	1	1	1	1	1	1	1	1	1	1	1	0	3	1	1	1	1	0
80049	112	H	H	4	32	656.5	＋	L	0.16	−	0.05	−	413.2	(+)	0.087	(-)	D	50	L	F	22.5	N	2	ER2659	ER7449	7.3	1	1	1	1	1	1	1	1	1	1	1	1	1	1	1	1	0	1	1	1	1	1	0
80050	284	H	H	0	164	1024.5	＋	H	0.09	−	0.31	−	970	(+)	0.072	(-)	D	47	L	M	22.3	N	2	ER2659	ER7449	7.5	1	1	1	1	1	1	1	1	1	1	1	1	1	1	1	2	100	4	1	1	1	1	0
80051	236	H	H	8	220	663.8	＋	L	0.07	−	0.01	−	649.7	(+)	0.08	(-)	D	35	L	M	22	N	2	ER2659	ER7449	7.4	1	1	1	1	1	1	1	1	1	1	1	1	1	1	1	1	0	1	1	1	1	1	0
80052	26	L	H	4	46	657.1	＋	L	0.07	−	0.35	−	490.8	(+)	0.076	(-)	D	30	L	F	22	N	2	ER2659	ER7449	6.9	1	1	1	1	1	1	1	1	1	1	1	1	1	1	1	1	0	1	1	1	1	1	0
80054	78	H	H	0	50	727.6	＋	L	0.05	−	0.21	−	653.9	(+)	0.074	(-)	D	43	L	M	30	O	2	ER2659	ER7449	7.5	3	1	3	1	1	1	1	1	1	1	1	1	1	2	1	1	0	1	1	1	1	1	0
80055	28	L	H	0	24	1149	＋	H	0.05	−	0.22	−	1219	(+)	0.078	(-)	D	44	L	M	30	O	2	ER2659	ER7449	6.8	1	1	1	1	1	1	1	1	1	3	1	1	1	1	1	1	0	1	1	1	1	1	0
80056	290	H	H	8	136	410.8	＋	L	0.09	−	0.08	−	322.3	(+)	0.077	(-)	D	29	L	M	21	N	2	ER2659	ER7449	7.4	1	1	1	1	1	1	1	1	1	1	1	1	1	1	1	1	0	1	1	1	1	1	0
80057	18	L	L	0	4	1004.8	＋	H	0.93	−	0.25	−	813.2	(+)	0.069	(-)	D	39	L	M	30	O	2	ER2659	ER7449	7.5	1	1	1	1	1	1	1	1	1	1	1	1	1	1	1	1	0	1	1	1	1	1	0
80058	24	L	H	0	20	285	＋	L	0.05	−	0.04	−	176.9	(+)	0.08	(-)	N	45	L	F	22	N	2	ER2659	ER7449	7.4	1	1	1	1	1	1	1	1	1	1	1	1	1	1	1	1	0	1	1	1	1	1	0
80059	30	L	H	0	4	213.8	＋	L	0.1	−	0.03	−	201.5	(+)	0.098	(-)	N	24	L	F	22	N	2	ER2659	ER7449	7.3	1	1	1	1	1	1	1	1	1	1	1	1	1	1	1	1	0	1	1	1	1	1	0
80060	8	L	L	0	0	2269.1	＋	H	0.09	−	0.07	−	1261	(+)	0.081	(-)	N	27	L	F	22	N	2	ER2659	ER7449	7.2	1	1	1	1	1	1	1	1	1	1	1	1	1	1	1	1	0	1	1	1	1	1	0
80062	78	H	H	0	80	496.7	＋	L	0.54	−	0.02	−	446.8	(+)	0.073	(-)	N	25	L	F	21	N	2	ER2659	ER7449	7.4	1	1	1	1	1	1	1	1	1	1	1	1	1	1	1	1	0	1	1	1	1	2	0
80063	124	H	H	8	16	1300.6	＋	H	0.21	−	0.23	−	1348	(+)	0.077	(-)	N	29	L	F	20.2	N	2	ER2659	ER7449	7.3	1	1	1	1	1	1	1	1	1	1	1	1	1	1	1	1	0	1	1	1	1	1	0
80065	96	H	H	0	72	561.5	＋	L	0.18	−	0.36	−	506	(+)	0.078	(-)	N	35	L	F	19.3	N	2	ER2659	ER7449	7.5	1	1	1	1	1	1	1	1	1	1	1	1	1	1	1	1	0	2	1	1	1	1	0
80069	32	L	H	0	4	383.1	＋	L	0.1	−	0.09	−	246.8	(+)	0.079	(-)	N	49	L	F	30	O	2	ER2659	ER7449	7.2	1	1	1	1	1	1	1	1	1	1	3	1	1	1	1	2	200	2	1	1	1	1	0
80070	122	H	H	0	4	829.5	＋	L	0.14	−	0.02	−	800.4	(+)	0.988	(-)	N	47	L	F	19.7	N	2	ER2659	ER2659	7.6	1	1	1	1	1	1	1	1	1	1	1	1	1	1	1	1	0	2	1	1	1	1	0
80071	26	L	H	0	8	373.4	＋	L	0.08	−	0.02	−	336.3	(+)	0.074	(-)	N	48	L	M	30	O	2			5.8	1	1	1	1	1	1	1	1	1	1	3	1	1	1	1	2	100	1	1	1	1	1	0
80073	64	H	H	0	24	805	＋	L	0.09	−	0.15	−	796	(+)	0.074	(-)	N	37	L	M	30	O	2			5.8	1	1	1	1	1	3	1	1	1	1	1	1	1	1	2	2	230	2	1	1	1	1	0
80075	382	H	H	4	192	1116.3	＋	H	0.36	−	0.05	−	690.8	(+)	0.073	(-)	N	27	L	M	30	O	2	ER2659	ER7449	7.7	1	1	1	1	1	1	1	1	1	1	1	1	1	1	1	1	0	1	1	1	1	1	0
80076	44	L	H	0	40	979.9	＋	L	0.11	−	0.36	−	642.3	(+)	0.075	(-)	N	25	L	F	22	N	2	ER2659	ER7449	6.9	1	1	1	1	1	1	1	1	1	1	1	1	1	1	1	1	0	2	1	1	1	1	0
80077	20	L	L	0	20	911	＋	L	0.23	−	0.02	−	639.5	(+)	0.077	(-)	N	26	L	F	22	N	2	ER2659	ER7449	6.7	1	1	1	1	1	1	1	1	1	1	1	1	1	1	1	1	0	2	1	1	1	1	0
80078	214	H	H	12	68	926	＋	L	0.14	−	0.06	−	751.4	(+)	0.077	(-)	N	25	L	F	22	N	2	ER2659	ER7449	6.7	1	1	1	1	1	1	1	1	1	1	1	1	1	1	1	1	0	1	1	1	1	1	0
80079	20	L	L	0	4	820.6	＋	L	0.27	−	0.25	−	643.1	(+)	0.084	(-)	N	23	L	F	22	N	2	ER2659	ER7449	6.7	1	1	1	1	1	1	1	1	1	1	1	1	1	1	1	1	0	2	1	1	1	1	0
80080	12	L	L	4	24	1025.7	＋	H	0.28	−	0.72	−	810.7	(+)	0.075	(-)	N	24	L	F	22	N	2	ER2659	ER7449	7.3	1	1	1	1	1	1	1	1	1	1	1	1	1	1	1	1	0	1	1	1	1	1	0
80081	16	L	L	0	0	609.5	＋	L	0.04	−	0.15	−	454.6	(+)	0.081	(-)	N	24	L	F	18	N	2	ER2659	ER7449	6.7	1	1	1	1	1	1	1	1	1	1	1	1	1	1	1	1	0	2	1	1	1	1	0
80082	20	L	L	0	12	292.9	＋	L	0.24	−	0.01	−	198.2	(+)	0.077	(-)	O	52	L	F	30	O	2	ER2659	ER7449	7.2	1	1	1	1	1	1	1	1	1	1	1	1	1	1	1	1	0	4	1	1	1	1	0
80083	50	H	H	0	16	394.5	＋	L	0.06	−	0.02	−	426.5	(+)	0.076	(-)	O	41	L	F	22	N	2	ER2659	ER7449	7	1	1	1	1	1	1	1	1	1	1	1	1	1	1	1	1	0	3	1	1	1	1	0
80084	34	L	H	0	20	295.8	＋	L	0.32	−	0.06	−	322.1	(+)	0.074	(-)	O	47	L	F	30	O	2	ER7449	EY2173	6.5	1	1	1	1	1	1	1	1	1	1	1	1	1	2	1	1	0	4	1	1	1	1	0
80085	16	L	L	0	4	159.5	＋	L	0.15	−	0.04	−	120.5	(+)	0.077	(-)	O	53	L	F	16	N	2	ER2659	ER7449	6.7	1	1	1	1	1	1	1	1	1	1	1	1	1	1	1	1	0	4	1	1	1	1	0
80086	82	H	H	0	16	1008.1	＋	H	0.1	−	0.04	−	605.9	(+)	0.072	(-)	D	46	L	F	24	N	2	EP9605	ER2659	8.4	1	1	1	1	1	1	1	1	1	1	1	1	1	1	1	1	0	1	1	1	1	1	0
80087	16	L	L	0	0	496.7	＋	L	0.06	−	0.1	−	550.8	(+)	0.075	(-)	D	31	L	F	20.8	N	2	EP9605	ER2659	8.5	1	1	1	1	1	1	1	1	1	1	1	1	1	1	1	1	0	1	1	1	1	1	0
80088	82	H	H	8	28	946.5	＋	L	0.11	−	0.02	−	825.1	(+)	0.074	(-)	D	35	L	F	30	O	2	ER2659	ER7449	7.8	1	1	1	1	1	1	1	1	1	1	1	1	1	1	1	1	0	1	1	1	1	1	0
80089	50	H	H	12	98	2690.9	＋	H	0.25	−	0.32	−	418.8	(+)	0.076	(-)	D	28	L	M	19	N	2	ER2659	ER7449	7	1	1	1	1	1	1	1	1	1	1	1	1	1	1	1	1	0	2	1	1	1	1	0
80090	8	L	L	0	24	691.6	＋	L	0.28	−	0.07	−	459.2	(+)	0.073	(-)	N	45	L	F	20.6	N	2	ER2659	ER7449	7.5	1	1	1	1	1	1	1	1	1	1	1	1	1	1	1	2	5	3	1	1	1	1	0
80091	52	H	H	0	8	932.4	＋	L	0.03	−	0.02	−	692.3	(+)	0.079	(-)	N	54	L	F	30	O	2	ER2659	ER7449	7.6	1	1	1	1	1	1	1	1	1	1	1	1	1	1	2	2	150	2	1	1	1	1	0
80092	64	H	H	0	24	321.4	＋	L	0.17	−	0.05	−	204.9	(+)	0.078	(-)	N	40	L	F	30	O	2	ER2659	ER7449	7.6	1	1	1	1	1	1	1	1	1	1	1	1	1	1	1	1	0	2	1	1	1	1	0
80093	72	H	H	0	8	419.4	＋	L	0.89	−	0.01	−	249.1	(+)	0.077	(-)	N	31	L	F	30	O	2	ER2659	ER7449	7.8	1	1	1	1	1	1	1	1	1	1	1	1	1	1	1	1	0	1	1	1	1	1	0
80094	50	H	H	0	30	99.3	＋	L	0.12	−	0.08	−	74.41	(+)	0.076	(-)	N	33	L	F	18.5	N	2	ER2659	ER7449	7.5	1	1	1	1	1	1	1	1	1	1	1	1	1	1	1	1	0	1	1	1	1	1	0
80095	80	H	H	0	40	892.8	＋	L	0.39	−	0.06	−	561.4	(+)	0.071	(-)	N	28	L	M	22	N	2	ER2659	ER7449	7.4	1	1	1	1	1	1	1	1	1	1	1	1	1	1	1	1	0	1	1	1	1	1	0
80096	50	H	H	0	4	516.5	＋	L	0.11	−	0.05	−	496.8	(+)	0.076	(-)	N	29	L	F	20.4	N	2	ER2659	ER7449	7.8	1	1	1	1	1	1	1	1	1	1	1	1	1	1	1	1	0	2	1	1	1	1	0
80097	110	H	H	4	182	959.4	＋	L	0.18	−	0.06	−	561.5	(+)	0.076	(-)	N	28	L	F	22	N	2	ER2659	ER7449	7.6	1	1	1	1	1	1	1	1	1	1	1	1	1	1	1	1	0	1	1	1	1	1	0
80098	38	L	H	4	14	860.2	＋	L	0.14	−	0.07	−	598.3	(+)	0.088	(-)	N	23	L	F	22	N	2	ER2659	ER7449	7.1	1	1	1	1	1	1	1	1	1	1	1	1	1	1	1	1	0	2	1	1	1	1	0
80099	12	L	L	0	8	1099.7	＋	H	0.18	−	0.09	−	637.2	(+)	0.076	(-)	N	23	L	F	22	N	2	ER2659	ER7449	7.6	1	1	1	1	1	1	1	1	1	3	1	1	1	1	1	1	0	1	1	1	1	1	0
80200	20	L	L	0	50	920.8	＋	L	0.69	−	3.89	＋	782.2	(+)	0.074	(-)	N	24	L	F	18	N	2	ER2659	ER7449	6.9	1	1	1	1	1	1	1	1	1	1	1	1	1	1	1	1	0	3	1	1	1	1	0
80201	56	H	H	0	16	589.7	＋	L	0.05	−	0.02	−	581.6	(+)	0.072	(-)	N	60	L	F	22	N	2	ER2659	ER7449	7.5	1	1	1	1	1	1	1	1	1	1	1	1	1	1	1	1	0	1	1	1	1	1	0
80202	44	L	H	0	48	936.5	＋	L	0.15	−	0.19	−	1054	(+)	0.082	(-)	O	40	L	M	22	N	2	ER2659	ER7449	7.7	1	1	1	1	1	1	1	1	1	1	1	1	1	1	1	1	0	1	1	1	1	1	0
80100	88	H	H	0	72	314.3	＋	L	0.04	−	0.09	−	338.5	(+)	0.082	(-)	D	55	L	M	22.3	N	2	ER2659	ER7449	8.3	1	1	1	1	1	1	1	1	1	1	1	1	1	1	1	1	0	3	1	1	1	1	0
80101	54	H	H	0	4	1142.7	＋	H	0.34	−	0.35	−	1108	(+)	0.086	(-)	D	35	L	M	30	O	2	ER2659	ER7449	8.2	1	1	1	1	1	1	1	1	1	1	1	1	1	1	1	1	0	3	1	1	1	1	0
80102	134	H	H	20	56	2294.5	＋	H	0.13	−	0.9	−	535.6	(+)	0.078	(-)	D	39	L	M	21.9	N	2	ER2659	ER7449	8.2	1	1	1	1	1	1	1	1	1	1	1	1	1	1	1	1	0	2	1	1	1	1	0
80103	58	H	H	0	18	2459.7	＋	H	0.31	−	0.02	−	1537	(+)	0.078	(-)	D	46	L	M	22	N	2	ER2659	ER7449	8.2	1	1	4	1	1	1	1	1	1	4	1	1	1	1	1	1	0	4	1	1	1	1	0
80104	360	H	H	0	64	949.1	＋	L	0.08	−	0.03	−	307	(+)	0.101	(-)	D	53	L	M	25.7	N	2	ER2659	ER7449	8.3	1	1	4	1	1	1	1	1	1	1	1	1	1	1	1	1	0	4	1	1	1	1	0
80106	24	L	H	8	68	508.1	＋	L	0.25	−	0.01	−	459.6	(+)	0.075	(-)	D	33	L	F	20.4	N	2	ER2659	ER7449	7.4	1	1	1	1	1	1	1	1	1	1	1	1	1	1	1	1	0	1	1	1	1	1	0
80107	64	H	H	4	4	1281.2	＋	H	0.09	−	0.07	−	898.7	(+)	0.08	(-)	D	37	L	M	22	N	2	ER2659	ER2659	8.3	1	1	1	1	1	1	1	1	1	1	1	1	1	1	1	1	0	2	1	1	1	1	0
80108	130	H	H	4	20	1586.3	＋	H	0.6	−	0.02	−	776.5	(+)	0.08	(-)	D	42	L	F	22	N	2	ER2659	ER7449	8.3	1	1	1	1	1	1	1	1	1	1	1	1	1	1	1	1	0	1	1	1	1	1	0
80109	90	H	H	8	228	540.8	＋	L	0.1	−	0.02	−	1040	(+)	0.091	(-)	D	40	L	M	21.1	N	2	ER2659	ER7449	8.2	1	1	1	1	1	1	1	1	1	1	1	1	1	1	1	1	0	2	1	1	1	1	0
80110	126	H	H	4	68	469.4	＋	L	0.05	−	0.04	−	426.7	(+)	0.081	(-)	D	39	L	M	22.5	N	2	ER2659	ER7449	8.2	1	1	1	1	1	1	1	1	1	1	1	1	1	1	1	1	0	1	1	2	1	1	3
80111	56	H	H	0	8	1758.2	＋	H	0.34	−	0.31	−	496.7	(+)	0.08	(-)	T	63	L	F	21.4	N	2	ER7449	ER7449	5.5	1	1	1	1	1	1	1	1	1	1	1	1	1	1	1	1	0	3	1	1	1	1	3
80112	56	H	H	0	72	437.5	＋	L	0.4	−	0.24	−	433.5	(+)	0.087	(-)	N	40	L	F	22	N	2	ER7449	EY2173	5.2	1	1	1	1	1	1	1	1	1	1	1	1	1	1	1	1	0	3	1	1	1	1	0
80113	44	L	H	0	8	1020.3	＋	H	0.11	−	0.02	−	798.2	(+)	0.675	(-)	O	46	L	F	30	O	2	EY0572	FF4204	4.5	1	1	1	1	1	1	1	1	1	1	1	1	1	2	1	1	0	4	1	1	1	1	0
80114	64	H	H	0	44	163	＋	L	0.15	−	0.02	−	329.7	(+)	0.075	(-)	N	52	L	F	22	N	2	ER2659	ER7449	7.8	1	1	1	1	1	1	1	1	1	1	1	1	1	1	1	1	0	2	1	1	1	1	0
80115	292	H	H	52	212	483	＋	L	0.05	−	0.01	−	235.5	(+)	0.077	(-)	N	46	L	F	20.9	N	2	EW4811	EX3617	7.1	1	1	1	1	1	1	1	1	1	1	1	1	1	1	1	2	90	4	1	1	1	1	0
80116	156	H	H	0	38	1466.1	＋	H	0.2	−	0.05	−	1199	(+)	0.077	(-)	O	29	L	F	18.4	N	2	M3002540	M3003190	7	1	1	1	1	1	1	1	1	1	1	1	1	1	1	1	1	0	2	1	1	1	1	0
80117	140	H	H	0	20	2491.3	＋	H	0.42	−	0.01	−	2417	(+)	0.078	(-)	O	32	L	M	20.8	N	2	M3002617	M3003658	6.6	1	1	1	1	1	1	1	1	1	1	1	1	1	1	1	1	0	4	1	1	1	1	0
80118	72	H	H	0	24	2834.3	＋	H	0.73	−	0.07	−	1647	(+)	0.078	(-)	O	54	L	F	22.3	N	2	M3002617	M3003658	6.6	1	1	1	1	1	1	1	1	1	1	1	1	1	1	1	1	0	3	1	1	1	1	0
80119	160	H	H	0	116	1223.7	＋	H	3.92	＋	0.16	−	333.6	(+)	0.079	(-)	O	45	L	F	22	N	2	ER7449	EY2173	7.1	1	1	1	1	1	1	1	1	1	1	1	1	1	1	1	1	0	1	1	1	1	1	0
80120	66	H	H	0	86	867.3	＋	L	0.15	−	0.05	−	978.7	(+)	0.074	(-)	D	40	L	M	22	N	2	ER2659	ER7449	7.7	1	1	1	1	1	1	1	1	1	1	1	1	1	1	1	1	0	3	1	1	1	1	0
80121	24	L	H	4	12	950.2	＋	L	0.37	−	0.06	−	770.8	(+)	0.073	(-)	D	34	L	M	27	N	2	EP9605	ER2659	8.1	1	1	1	1	1	1	1	1	1	1	1	1	1	1	1	1	0	2	1	1	1	1	0
80122	94	H	H	4	44	868.3	＋	L	0.06	−	0.06	−	563.5	(+)	0.076	(-)	D	40	L	M	22	N	2	ER2659	ER7449	7.5	1	1	1	1	1	1	1	1	1	1	1	1	1	1	1	1	0	3	1	1	1	1	0
80123	52	H	H	0	12	651.7	＋	L	0.07	−	0.24	−	481.1	(+)	0.087	(-)	N	37	L	F	21.3	N	2	ER2659	ER2659	7.6	1	1	1	1	1	1	1	1	1	1	1	1	1	1	1	1	0	3	1	1	1	1	0
80124	60	H	H	0	40	412.2	＋	L	0.04	−	0.07	−	470.7	(+)	0.074	(-)	D	38	L	M	21	N	2	ER2659	ER2659	7.8	1	1	1	1	1	1	1	1	1	1	1	1	1	1	1	1	0	1	1	1	1	1	0
80125	16	L	L	0	20	384.2	＋	L	0.05	−	0.02	−	356.7	(+)	0.076	(-)	D	44	L	M	22.4	N	2	ER2659	ER7449	8.2	1	1	1	1	1	1	1	1	1	1	1	1	1	1	1	1	0	3	1	1	1	1	0
80126	208	H	H	4	64	516.2	＋	L	0.61	−	0.78	−	180	(+)	0.079	(-)	D	37	L	F	22	N	2	ER2659	ER7449	8.2	1	1	1	1	1	1	1	1	1	1	1	1	1	1	1	1	0	1	1	1	1	1	0
80127	58	H	H	4	84	2561.3	＋	H	0.3	−	0.02	−	1585	(+)	0.077	(-)	T	26	L	F	20.5	N	2	M3003658	M3004667	6.5	1	1	1	1	1	1	1	1	1	1	1	1	1	2	1	1	0	1	1	1	1	1	0
80128	92	H	H	4	40	1626.1	＋	H	0.4	−	0.08	−	1187	(+)	0.078	(-)	T	30	L	F	22	N	2	M3003658	M3004667	6.5	1	1	1	1	1	1	1	1	1	1	1	1	1	1	1	1	0	1	1	1	1	1	0
80129	24	L	H	0	16	2084.6	＋	H	0.33	−	0.01	−	1052	(+)	0.072	(-)	O	54	L	F	25.5	N	2	M3003190	M3004496	6.1	1	1	1	1	1	1	1	1	1	1	1	1	1	1	1	1	0	1	1	1	1	1	0
80130	98	H	H	0	28	1464.3	＋	H	0.11	−	0.04	−	1074	(+)	0.075	(-)	T	58	L	M	22.2	N	2	M3003658	M3004667	6.1	1	1	3	1	1	1	1	1	1	1	1	1	1	1	1	1	0	3	1	1	1	1	0
80131	88	H	H	0	16	320.1	＋	L	0.23	−	0.05	−	232.9	(+)	0.083	(-)	T	64	L	F	17.8	N	2	ER7449	ER7449	7.7	1	1	1	1	1	1	1	1	1	1	1	1	1	1	1	1	0	1	1	1	1	1	0
80132	12	L	L	8	0	512.4	＋	L	0.04	−	0.03	−	224.2	(+)	0.084	(-)	T	66	H	M	22	N	2	ER7449	ER7449	7.7	1	1	1	1	1	1	1	1	1	1	1	1	1	1	1	1	0	3	1	1	1	1	0
80133	54	H	H	4	20	407	＋	L	0.06	−	0.06	−	343.5	(+)	0.078	(-)	T	24	L	M	18.5	N	2	ER7449	EY2173	7.7	1	1	1	1	1	1	1	1	1	1	1	1	1	1	1	1	0	3	1	1	1	1	0
80134	32	L	H	4	70	586.8	＋	L	0.03	−	0.02	−	513.1	(+)	0.078	(-)	T	49	L	F	18	N	2			9.8	1	1	3	1	1	1	1	1	1	1	1	1	1	1	1	1	0	1	1	1	1	1	0
80135	72	H	H	8	28	1043.5	＋	H	0.11	−	0.02	−	816.6	(+)	0.083	(-)	T	59	L	M	23.2	N	2	ER7449	ER7449	7.7	1	1	1	1	1	1	1	1	1	1	1	1	1	2	1	2	200	2	1	1	1	1	0
80136	94	H	H	4	64	497.1	＋	L	0.08	−	0.09	−	371.4	(+)	0.081	(-)	T	53	L	M	20	N	2	ER7449	ER7449	7.7	1	1	1	1	1	1	1	1	1	1	1	1	1	1	1	2	200	4	1	1	1	1	0
80137	16	L	L	12	16	151.8	＋	L	0.05	−	0.14	−	92.42	(+)	0.077	(-)	N	55	L	F	16.7	N	2	ER2659	ER7449	8.3	1	1	3	3	1	1	1	1	1	1	1	1	1	1	1	1	0	1	1	1	1	1	0
80138	24	L	H	0	8	762.9	＋	L	0.37	−	0.04	−	707.6	(+)	0.085	(-)	N	47	L	F	22	N	2	ER2659	ER7449	8.4	1	1	3	1	1	1	1	1	1	1	1	1	1	1	1	1	0	4	1	1	1	1	0
80139	104	H	H	8	20	375.7	＋	L	0.09	−	0.18	−	339.1	(+)	0.082	(-)	T	50	L	M	22	N	2	ER7449	EY2173	7.7	1	1	1	1	1	1	1	1	1	1	1	1	1	1	1	2	200	2	1	1	1	1	0
80140	120	H	H	0	8	1455.7	＋	H	0.13	−	0.3	−	1068	(+)	0.076	(-)	T	32	L	M	22.9	N	2	ER7449	EY2173	7.5	1	1	3	1	1	1	1	1	1	1	1	1	1	1	1	1	0	1	1	1	1	1	0
80141	84	H	H	8	28	1694.4	＋	H	0.36	−	0.2	−	1622	(+)	0.083	(-)	T	23	L	M	18	N	2	ER7449	EY2173	7.7	1	1	1	1	1	1	1	1	1	1	1	1	1	1	1	1	0	1	1	1	1	1	0
80142	306	H	H	8	50	1020.9	＋	H	0.17	−	0.02	−	825.3	(+)	0.084	(-)	T	27	L	F	17.5	N	2	ER7449	EY2173	7.6	1	1	1	1	1	1	1	1	1	1	1	1	1	1	1	1	0	1	1	1	1	1	0
80143	12	L	L	0	0	1262.9	＋	H	0.2	−	0.03	−	529.3	(+)	0.082	(-)	T	55	L	F	22	N	2	ER7449	ER7449	7.7	1	1	1	1	1	1	1	1	1	1	1	1	1	1	1	1	0	1	1	1	1	1	0
80144	80	H	H	0	32	161.3	＋	L	0.1	−	0.1	−	132.1	(+)	0.079	(-)	T	43	L	F	30	O	2	ER7449	EY2173	7.7	1	1	1	1	1	1	1	1	1	1	1	1	1	1	1	1	0	3	1	1	1	1	0
80145	156	H	H	0	100	811.5	＋	L	0.08	−	0.06	−	648.7	(+)	0.078	(-)	T	59	L	F	22.1	N	2	ER7449	EY2173	7.7	1	1	1	1	1	1	1	1	1	1	1	1	1	1	1	1	0	3	1	1	1	1	0
80146	28	L	H	0	20	938.1	＋	L	0.18	−	0.12	−	641.6	(+)	0.08	(-)	T	54	L	F	22	N	2	ER7449	EY2173	7.7	1	1	3	1	1	1	1	1	1	1	1	1	1	2	1	1	0	2	1	1	1	1	0
80147	252	H	H	0	12	572.4	＋	L	0.05	−	2	＋	334.1	(+)	0.084	(-)	T	37	L	F	22	N	2	ER7449	EY2173	7.7	1	1	1	1	1	1	1	1	1	1	1	1	1	1	1	1	0	2	1	1	1	1	0
80148	156	H	H	4	22	455.6	＋	L	0.07	−	0.03	−	243.1	(+)	0.087	(-)	T	45	L	F	18	N	2	ER7449	EY2173	7.7	1	1	1	1	1	1	1	1	1	1	1	1	1	1	1	2	120	4	1	1	1	1	0
80149	84	H	H	8	48	1981.7	＋	H	0.08	−	0.2	−	2041	(+)	0.078	(-)	T	32	L	F	22	N	2	ER7449	EY2173	7.9	1	1	1	1	1	1	1	1	1	1	1	1	1	1	1	1	0	2	1	1	1	1	0
80151	20	L	L	0	4	498.1	＋	L	0.1	−	0.07	−	407.1	(+)	0.084	(-)	T	26	L	F	19	N	2	ER7449	EY2173	7.7	1	1	1	1	1	1	1	1	1	1	1	1	1	1	1	1	0	1	1	1	1	1	0
80152	88	H	H	4	8	529.6	＋	L	0.04	−	0.03	−	429.6	(+)	0.081	(-)	T	33	L	M	20.7	N	2	ER7449	EY2173	7.7	1	1	1	1	1	1	1	1	1	1	1	1	1	1	1	1	0	1	1	1	1	1	0
80153	24	L	H	0	52	1159.7	＋	H	0.06	−	0.05	−	755.7	(+)	0.08	(-)	T	53	L	F	18	N	2	ER7449	EY2173	7.7	1	1	1	1	1	1	1	1	1	1	1	1	1	1	1	1	0	1	1	1	1	1	0
80154	90	H	H	0	100	359.8	＋	L	0.51	−	0.07	−	166.3	(+)	0.082	(-)	T	27	L	F	19.2	N	2	ER7449	EY2173	7.7	1	1	1	1	1	1	1	1	1	1	1	1	1	1	1	1	0	2	1	1	1	1	0
80155	40	L	H	12	20	2476.8	＋	H	0.09	−	0.05	−	2468	(+)	0.082	(-)	N	26	L	F	16	N	2	ER2659	ER7449	8.5	1	1	1	1	1	1	1	1	3	1	1	1	1	1	1	1	0	2	1	1	1	1	0
80156	116	H	H	4	70	578.3	＋	L	0.07	−	0.43	−	450	(+)	0.085	(-)	O	25	L	M	22.8	N	2	ER2659	ER7449	8.4	1	1	1	1	1	1	1	1	1	1	1	1	1	1	1	2	9	1	1	1	1	1	0
80157	80	H	H	4	24	270.6	＋	L	0.04	−	0.07	−	226.2	(+)	0.082	(-)	O	41	L	F	22	N	2	ER2659	ER7449	8.4	1	1	1	1	1	1	1	1	1	1	1	1	1	1	1	1	0	3	1	1	1	1	0
80158	72	H	H	16	16	413	＋	L	0.04	−	0.02	−	420.8	(+)	0.09	(-)	O	56	L	F	28.3	N	2	ER7449	ER7449	7.8	1	1	1	1	1	1	1	1	1	1	1	1	1	1	1	1	0	2	1	1	1	1	0
80159	24	L	H	0	18	910.4	＋	L	0.14	−	0.01	−	860.2	(+)	0.083	(-)	O	45	L	F	23.2	N	2	ER7449	EY2173	7.7	1	1	1	1	1	1	1	1	1	1	2	1	1	2	1	1	0	1	1	1	1	1	0
80160	80	H	H	4	28	80.3	＋	L	0.19	−	0.03	−	51.09	(+)	0.09	(-)	T	63	L	M	22	N	2	ER7449	EY2173	7.8	1	1	1	1	1	1	1	1	1	1	1	1	1	1	1	1	0	4	1	1	1	1	0
80161	180	H	H	0	62	821.9	＋	L	0.12	−	0.02	−	629.5	(+)	0.081	(-)	T	40	L	M	20.5	N	2	ER7449	EY2173	7.9	1	1	1	1	1	1	1	1	1	1	1	1	1	1	1	1	0	2	1	1	1	1	0
80162	48	H	H	0	4	892.6	＋	L	0.11	−	0.43	−	910.6	(+)	0.083	(-)	T	30	L	M	23	N	2	ER7449	ER7449	7.9	1	1	1	1	1	1	1	1	1	1	1	1	1	1	1	1	0	4	1	1	1	1	0
80163	8	L	L	0	0	715.8	＋	L	0.08	−	0.07	−	990.3	(+)	0.079	(-)	T	31	L	M	22.1	N	2	ER7449	EY2173	7.8	1	1	1	1	1	1	1	1	1	1	1	1	1	1	1	1	0	1	1	1	1	1	0
80164	16	L	L	0	28	1062	＋	H	0.04	−	0.06	−	728.2	(+)	0.08	(-)	T	53	L	M	19.5	N	2	ER7449	EY2173	7.8	1	1	1	1	1	1	1	1	1	1	1	1	1	1	1	1	0	4	1	1	1	1	0
80165	28	L	H	0	12	496.4	＋	L	0.13	−	0.04	−	324	(+)	0.084	(-)	T	38	L	F	18.9	N	2	ER7449	EY2173	7.8	1	1	1	1	1	1	1	1	1	1	1	1	1	1	1	1	0	3	1	1	1	1	0
80166	56	H	H	0	8	1576.9	＋	H	0.24	−	0.15	−	1243	(+)	0.089	(-)	T	32	L	F	24	N	2	ER7449	EY2173	7.8	1	1	1	1	1	1	1	1	1	1	1	1	1	1	1	1	0	1	1	1	1	1	0
80167	24	L	H	0	0	484.8	＋	L	0.09	−	0.36	−	443.1	(+)	0.083	(-)	T	25	L	F	22	N	2	ER7449	EY2173	7.9	1	1	1	1	1	1	1	1	1	1	1	1	1	1	1	1	0	2	1	1	1	1	0
80168	26	L	H	0	20	188.8	＋	L	0.08	−	0.02	−	159	(+)	0.078	(-)	T	45	L	F	30	O	2	ER7449	EY2173	7.8	1	1	1	1	2	1	1	1	1	1	1	1	1	1	1	1	0	2	1	1	1	1	0
80169	112	H	H	12	98	170.3	＋	L	0.06	−	0.28	−	143.9	(+)	0.078	(-)	N	50	L	F	33.5	O	2	ER2659	ER7449	8.6	1	1	3	1	1	1	1	2	1	1	1	1	1	1	1	1	0	2	1	1	1	1	0
80170	12	L	L	0	16	463.9	＋	L	0.09	−	0.02	−	450.6	(+)	0.08	(-)	N	37	L	F	22	N	2	ER2659	ER7449	8.5	1	1	1	1	1	1	1	1	1	1	1	1	1	3	1	1	0	1	1	1	1	1	0
80171	0	L	L	0	4	769.3	＋	L	0.1	−	0.98	−	788.4	(+)	0.084	(-)	O	27	L	F	21.3	N	2	ER2659	ER7449	8.5	1	1	1	1	1	1	1	1	1	1	1	1	1	1	1	1	0	1	1	1	1	1	0
80172	70	H	H	0	16	1164	＋	H	1.21	＋	0.02	−	1024	(+)	0.079	(-)	T	28	L	F	19	N	2	EY2173	EY2173	5.5	1	1	1	1	1	1	1	1	1	1	1	1	1	1	1	1	0	1	1	1	1	1	0
80173	36	L	H	0	16	642.2	＋	L	0.05	−	0.01	−	646.3	(+)	0.092	(-)	O	56	L	F	20.7	N	2	ER7449	EY2173	7.8	1	1	1	1	1	1	1	1	1	3	1	1	1	1	1	1	0	4	1	1	1	1	0
80174	118	H	H	8	36	715.8	＋	L	0.13	−	0.25	−	1040	(+)	0.088	(-)	O	62	L	F	24.5	N	2	ER7449	EY2173	7.8	1	1	1	1	1	1	1	1	1	1	1	1	1	1	1	1	0	2	1	1	1	1	0
80175	76	H	H	12	12	1083.4	＋	H	0.11	−	0.02	−	553.5	(+)	0.088	(-)	O	47	L	F	30	O	2	EY2173	EY2173	5.5	1	1	1	1	1	1	1	1	1	1	1	1	1	1	1	1	0	1	1	1	1	1	0
80033	80	H	H	0	54	8544.9	＋	H	0.47	−	0.55	−	5376	(+)	0.138	(-)	N	26	L	M	22	N	2	FK0108	FK6302	0.5	1	1	1	1	1	1	1	1	1	1	1	1	1	1	1	1	0	1	1	1	1	2	0
80176	156	H	H	4	12	19484.5	＋	H	2.22	＋	0.02	−	17240	(+)	0.075	(-)	D	65	H	M	23.2	N	3	ET3674	EW4811	2.1	1	1	3	1	1	1	1	1	1	1	1	1	1	1	2	2	450	2	1	1	1	1	0
80150						1242.3	＋	H	0.09	−	0.25	−	970.8	(+)	0.095	(-)	T	44	L	F	18	N	2	ER7449	EY2173	7.7	1	1	1	1	1	1	1	1	1	1	1	1	1	1	1	1	0	2	1	1	1	1	0
80038	0	L	L	0	8	1.3	−	L	0.05	−	0.02	−	0.4	(-)	0.072	(-)	N	26	L	F	22	N	0			0	1	1	1	1	1	1	1	1	1	1	1	1	1	1	1	1	0	1
[truncated: 5 more columns]
